# Supplementary material for: Ethyl 5-amino-1-(6-chloro­pyridazin-3-yl)-1H-pyrazole-4-carboxyl­ate
Source: Acta Crystallogr Sect E Struct Rep Online. 2010 Aug 28;66(Pt 9):o2445. doi: 10.1107/S1600536810034240 (PMC3008112; doi:10.1107/S1600536810034240)
Supplement: Supplementary file 1 [file e-66-o2445-sup1.cif]

##############################################################################
###                                                                        ###
###        Electronic paper (Acta Crystallographica Section E)             ###
###                                                                        ###
##############################################################################
#                                                                            #
# This CIF contains the data in a paper accepted for publication in Acta     #
# Crystallographica Section E. It conforms to the requirements of Notes      #
# for Authors for Section E, and has been peer reviewed under the auspices   #
# of the IUCr Commission on Journals.                                        #
#                                                                            #
# Full details of the Crystallographic Information File format               #
# are given in the paper "The Crystallographic Information File (CIF):       #
# a New Standard Archive File for Crystallography" by S. R. Hall, F. H.      #
# Allen and I. D. Brown [Acta Cryst. (1991), A47, 655-685].                  #
#                                                                            #
# The current version of the core CIF dictionary is obtainable from          #
# ftp://ftp.iucr.org/pub/cif_core.dic. The current version number is 2.4.    #
#                                                                            #
# Software is freely available for graphical display of the structure(s) in  #
# this CIF.  For information consult the CIF home page http://www.iucr.org/  #
# cif/home.html                                                              #
#                                                                            #
# This file may be used for bona fide research purposes within the           #
# scientific community so long as proper attribution is given to the journal # 
# article from which it was obtained.                                        #
#                                                                            #
##############################################################################
                                             
data_global
_audit_creation_method     ?
_journal_date_recd_electronic     2010-08-23
_journal_date_accepted     2010-08-25
_journal_name_full     'Acta Crystallographica, Section E'
_journal_year     2010
_journal_volume     66
_journal_issue      9
_journal_page_first     o2445
_journal_page_last     o2445
_journal_paper_category     QO
_journal_coeditor_code     HB5619
_publ_contact_author
;
Muhammad Nawaz Tahir
University of Sargodha
Department of Physics
Sargodha
Pakistan
;
_publ_contact_author_email     'dmntahir_uos@yahoo.com'
_publ_contact_author_fax     '0092 48 32 22 121'
_publ_contact_author_phone     '0092 48 92 30 914'
_publ_section_title
;
Ethyl 5-amino-1-(6-chloropyridazin-3-yl)-1<i>H</i>-pyrazole-4-carboxylate
;
loop_
    _publ_author_name
    _publ_author_address
    'Ather, Abdul Qayyum'
;
Department of Chemistry
Islamia University
Bahawalpur
Pakistan
Applied Chemistry Research Center
PCSIR Laboratories Complex
Lahore 54600
Pakistan
;
    'Tahir, M. Nawaz'
;
Department of Physics
University of Sargodha
Sargodha
Pakistan
;
    'Misbahul Ain Khan'
;
Department of Chemistry
Islamia University
Bahawalpur
Pakistan
;
    'Athar, Muhammad Makshoof'
;
Institute of Chemistry
University of the Punjab
Lahore
Pakistan
;
    'Eliana Aparecida Silicz Bueno'
;
Instituto de Quimica
Universidade Estadual de Londrina
Londrina, Pr.
Brazil
;
data_I
_audit_creation_method     SHELXL-97
_chemical_name_systematic
;
Ethyl 5-amino-1-(6-chloropyridazin-3-yl)-1<i>H</i>-pyrazole-4-carboxylate
;
_chemical_name_common     ?
_chemical_formula_moiety     'C10 H10 Cl N5 O2'
_chemical_formula_sum     'C10 H10 Cl N5 O2'
_chemical_formula_iupac     'C10 H10 Cl N5 O2'
_chemical_formula_weight     267.68
_symmetry_cell_setting     triclinic
_symmetry_space_group_name_H-M     'P -1'
_symmetry_space_group_name_Hall     '-P 1'
loop_
    _symmetry_equiv_pos_site_id
    _symmetry_equiv_pos_as_xyz
    1 x,y,z
    2 -x,-y,-z
_cell_length_a     5.3618(3)
_cell_length_b     8.6168(4)
_cell_length_c     13.1585(7)
_cell_angle_alpha     77.734(2)
_cell_angle_beta     82.9280(10)
_cell_angle_gamma     86.722(2)
_cell_volume     589.24(5)
_cell_formula_units_Z     2
_cell_measurement_reflns_used     1721
_cell_measurement_theta_min     2.42
_cell_measurement_theta_max     25.24
_cell_measurement_temperature     296(2)
_exptl_crystal_description     plate
_exptl_crystal_colour     'light brown'
_exptl_crystal_size_max     0.25
_exptl_crystal_size_mid     0.20
_exptl_crystal_size_min     0.08
_exptl_crystal_density_diffrn     1.509
_exptl_crystal_density_meas     ?
_exptl_crystal_density_method     'not measured'
_exptl_crystal_F_000     276
_exptl_absorpt_coefficient_mu     0.327
_exptl_absorpt_correction_type     multi-scan
_exptl_absorpt_process_details     '(SADABS; Bruker, 2005)'
_exptl_absorpt_correction_T_min     0.982
_exptl_absorpt_correction_T_max     0.988
_exptl_special_details
;
;
_diffrn_ambient_temperature     296(2)
_diffrn_radiation_type     MoK\a
_diffrn_radiation_wavelength     0.71073
_diffrn_radiation_source     'fine-focus sealed tube'
_diffrn_radiation_monochromator     graphite
_diffrn_measurement_device_type     'Bruker Kappa APEXII CCD'
_diffrn_measurement_method     \w
_diffrn_detector_area_resol_mean     8.10
_diffrn_reflns_number     8832
_diffrn_reflns_av_R_equivalents     0.0315
_diffrn_reflns_av_sigmaI/netI     0.0259
_diffrn_reflns_theta_min     2.42
_diffrn_reflns_theta_max     25.24
_diffrn_reflns_theta_full     25.24
_diffrn_measured_fraction_theta_max     0.993
_diffrn_measured_fraction_theta_full     0.993
_diffrn_reflns_limit_h_min     -6
_diffrn_reflns_limit_h_max     6
_diffrn_reflns_limit_k_min     -10
_diffrn_reflns_limit_k_max     10
_diffrn_reflns_limit_l_min     -15
_diffrn_reflns_limit_l_max     15
_diffrn_standards_number     0
_diffrn_standards_interval_count     ?
_diffrn_standards_interval_time     ?
_diffrn_standards_decay_%     ?
_refine_special_details
;
Refinement of <i>F</i>^2^ against ALL reflections. The weighted <i>R</i>-factor
<i>wR</i> and goodness of fit <i>S</i> are based on <i>F</i>^2^, conventional
<i>R</i>-factors <i>R</i> are based on <i>F</i>, with <i>F</i> set to zero for
negative <i>F</i>^2^. The threshold expression of <i>F</i>^2^ >
\s(<i>F</i>^2^) is used only for calculating <i>R</i>-factors(gt) <i>etc</i>.
and is not relevant to the choice of reflections for refinement.
<i>R</i>-factors based on <i>F</i>^2^ are statistically about twice as large
as those based on <i>F</i>, and <i>R</i>- factors based on ALL data will be
even larger.
;
_reflns_number_total     2125
_reflns_number_gt     1721
_reflns_threshold_expression     I>2\s(I)
_refine_ls_structure_factor_coef     Fsqd
_refine_ls_matrix_type     full
_refine_ls_R_factor_all     0.0453
_refine_ls_R_factor_gt     0.0352
_refine_ls_wR_factor_gt     0.0932
_refine_ls_wR_factor_ref     0.1011
_refine_ls_goodness_of_fit_ref     1.061
_refine_ls_restrained_S_all     1.061
_refine_ls_number_reflns     2125
_refine_ls_number_parameters     164
_refine_ls_number_restraints     0
_refine_ls_hydrogen_treatment     constr
_refine_ls_weighting_scheme     calc
_refine_ls_weighting_details
         'calc w=1/[\s^2^(Fo^2^)+(0.0490P)^2^+0.1261P] where P=(Fo^2^+2Fc^2^)/3'
_atom_sites_solution_hydrogens     geom
_atom_sites_solution_primary     direct
_atom_sites_solution_secondary     difmap
_refine_ls_shift/su_max     0.001
_refine_ls_shift/su_mean     0.000
_refine_diff_density_max     0.223
_refine_diff_density_min     -0.159
loop_
    _atom_type_symbol
    _atom_type_description
    _atom_type_scat_dispersion_real
    _atom_type_scat_dispersion_imag
    _atom_type_scat_source
    'C' 'C' 0.0033 0.0016
                         'International Tables Vol C Tables 4.2.6.8 and 6.1.1.4'
    'H' 'H' 0.0000 0.0000
                         'International Tables Vol C Tables 4.2.6.8 and 6.1.1.4'
    'N' 'N' 0.0061 0.0033
                         'International Tables Vol C Tables 4.2.6.8 and 6.1.1.4'
    'O' 'O' 0.0106 0.0060
                         'International Tables Vol C Tables 4.2.6.8 and 6.1.1.4'
    'Cl' 'Cl' 0.1484 0.1585
                         'International Tables Vol C Tables 4.2.6.8 and 6.1.1.4'
_computing_data_collection     'APEX2 (Bruker, 2009)'
_computing_cell_refinement     'SAINT (Bruker, 2009)'
_computing_data_reduction     'SAINT (Bruker, 2009)'
_computing_structure_solution     'SHELXS97 (Sheldrick, 2008)'
_computing_structure_refinement     'SHELXL97 (Sheldrick, 2008)'
_computing_molecular_graphics
                              'ORTEP-3 (Farrugia, 1997) and PLATON (Spek, 2009)'
_computing_publication_material
                                'WinGX (Farrugia, 1999) and PLATON (Spek, 2009)'
loop_
    _atom_site_type_symbol
    _atom_site_label
    _atom_site_fract_x
    _atom_site_fract_y
    _atom_site_fract_z
    _atom_site_U_iso_or_equiv
    _atom_site_thermal_displace_type
    _atom_site_calc_flag
    _atom_site_refinement_flags
    _atom_site_occupancy
    Cl Cl1 1.21255(10) 0.81971(7) -0.39777(4) 0.0677(2) Uani . . 1.000
    O O1 0.0151(3) 0.69934(15) 0.27701(10) 0.0604(4) Uani . . 1.000
    O O2 0.3413(3) 0.52161(16) 0.27988(10) 0.0640(5) Uani . . 1.000
    N N1 0.8615(3) 0.69752(18) -0.12132(12) 0.0510(5) Uani . . 1.000
    N N2 1.0286(3) 0.70752(18) -0.20741(12) 0.0542(5) Uani . . 1.000
    N N3 0.4983(2) 0.78156(16) -0.03130(10) 0.0431(5) Uani . . 1.000
    N N4 0.2872(3) 0.88448(17) -0.03037(12) 0.0502(5) Uani . . 1.000
    N N5 0.6846(3) 0.56546(17) 0.08430(12) 0.0555(5) Uani . . 1.000
    C C1 0.6639(3) 0.79680(19) -0.12305(13) 0.0415(5) Uani . . 1.000
    C C2 0.6174(3) 0.9141(2) -0.21063(15) 0.0533(6) Uani . . 1.000
    C C3 0.7854(3) 0.9223(2) -0.29680(15) 0.0561(6) Uani . . 1.000
    C C4 0.9885(3) 0.8155(2) -0.29040(14) 0.0481(6) Uani . . 1.000
    C C5 0.1714(3) 0.8415(2) 0.06357(14) 0.0500(6) Uani . . 1.000
    C C6 0.2931(3) 0.7149(2) 0.12671(13) 0.0445(5) Uani . . 1.000
    C C7 0.5052(3) 0.67718(19) 0.06360(13) 0.0422(5) Uani . . 1.000
    C C8 0.2250(3) 0.6341(2) 0.23350(14) 0.0486(6) Uani . . 1.000
    C C9 -0.0707(5) 0.6236(3) 0.38284(17) 0.0732(8) Uani . . 1.000
    C C10 -0.2913(4) 0.7155(3) 0.42191(19) 0.0806(9) Uani . . 1.000
    H H2 0.47768 0.98310 -0.20953 0.0639 Uiso . . 1.000
    H H3 0.76539 0.99675 -0.35797 0.0673 Uiso . . 1.000
    H H5 0.02210 0.89012 0.08673 0.0600 Uiso . . 1.000
    H H5A 0.80622 0.55512 0.03686 0.0665 Uiso . . 1.000
    H H5B 0.67887 0.50366 0.14512 0.0665 Uiso . . 1.000
    H H9A 0.06306 0.61935 0.42685 0.0879 Uiso . . 1.000
    H H9B -0.11731 0.51568 0.38514 0.0879 Uiso . . 1.000
    H H10A -0.42248 0.71987 0.37778 0.1208 Uiso . . 1.000
    H H10B -0.24295 0.82139 0.42099 0.1208 Uiso . . 1.000
    H H10C -0.35108 0.66460 0.49222 0.1208 Uiso . . 1.000
loop_
    _atom_site_aniso_label
    _atom_site_aniso_U_11
    _atom_site_aniso_U_22
    _atom_site_aniso_U_33
    _atom_site_aniso_U_12
    _atom_site_aniso_U_13
    _atom_site_aniso_U_23
    Cl1 0.0694(3) 0.0765(4) 0.0499(3) 0.0052(3) 0.0126(2) -0.0098(3)
    O1 0.0675(8) 0.0591(8) 0.0434(7) 0.0132(6) 0.0109(6) 0.0005(6)
    O2 0.0691(9) 0.0651(9) 0.0483(8) 0.0172(7) -0.0037(7) 0.0029(6)
    N1 0.0510(8) 0.0536(9) 0.0424(8) 0.0121(7) 0.0004(7) -0.0037(7)
    N2 0.0530(9) 0.0583(10) 0.0457(9) 0.0122(7) 0.0024(7) -0.0064(8)
    N3 0.0442(8) 0.0407(8) 0.0398(8) 0.0096(6) -0.0023(6) -0.0027(6)
    N4 0.0469(8) 0.0485(8) 0.0486(9) 0.0168(7) -0.0014(7) -0.0022(7)
    N5 0.0544(9) 0.0579(10) 0.0445(9) 0.0196(7) -0.0021(7) 0.0032(7)
    C1 0.0422(9) 0.0420(9) 0.0395(9) 0.0041(7) -0.0040(7) -0.0085(7)
    C2 0.0535(10) 0.0515(10) 0.0480(11) 0.0137(8) -0.0039(8) -0.0003(8)
    C3 0.0608(11) 0.0570(11) 0.0428(10) 0.0081(9) -0.0026(9) 0.0026(9)
    C4 0.0512(10) 0.0512(10) 0.0403(10) 0.0011(8) -0.0008(8) -0.0093(8)
    C5 0.0472(9) 0.0500(10) 0.0479(10) 0.0106(8) 0.0013(8) -0.0064(8)
    C6 0.0462(9) 0.0451(9) 0.0390(9) 0.0058(7) -0.0027(7) -0.0050(8)
    C7 0.0441(9) 0.0404(9) 0.0400(9) 0.0047(7) -0.0058(7) -0.0050(7)
    C8 0.0526(10) 0.0482(10) 0.0429(10) 0.0042(8) -0.0034(8) -0.0073(8)
    C9 0.0894(15) 0.0670(13) 0.0492(12) 0.0089(11) 0.0189(11) 0.0010(10)
    C10 0.0777(15) 0.0906(17) 0.0658(15) 0.0008(13) 0.0197(12) -0.0161(13)
_geom_special_details
;
Bond distances, angles <i>etc</i>. have been calculated using the rounded
fractional coordinates. All su's are estimated from the variances of the
(full) variance-covariance matrix. The cell e.s.d.'s are taken into account in
the estimation of distances, angles and torsion angles
;
loop_
    _geom_bond_atom_site_label_1
    _geom_bond_atom_site_label_2
    _geom_bond_site_symmetry_1
    _geom_bond_site_symmetry_2
    _geom_bond_distance
    _geom_bond_publ_flag
    Cl1 C4 . . 1.7337(18) no
    O1 C8 . . 1.348(2) no
    O1 C9 . . 1.438(3) no
    O2 C8 . . 1.214(2) no
    N1 N2 . . 1.346(2) no
    N1 C1 . . 1.323(2) no
    N2 C4 . . 1.307(2) no
    N3 N4 . . 1.398(2) no
    N3 C1 . . 1.395(2) no
    N3 C7 . . 1.378(2) no
    N4 C5 . . 1.301(2) no
    N5 C7 . . 1.332(2) no
    N5 H5A . . 0.8600 no
    N5 H5B . . 0.8600 no
    C1 C2 . . 1.400(2) no
    C2 C3 . . 1.351(3) no
    C3 C4 . . 1.384(2) no
    C5 C6 . . 1.405(2) no
    C6 C7 . . 1.389(2) no
    C6 C8 . . 1.442(2) no
    C9 C10 . . 1.486(4) no
    C2 H2 . . 0.9300 no
    C3 H3 . . 0.9300 no
    C5 H5 . . 0.9300 no
    C9 H9A . . 0.9700 no
    C9 H9B . . 0.9700 no
    C10 H10A . . 0.9600 no
    C10 H10B . . 0.9600 no
    C10 H10C . . 0.9600 no
loop_
    _geom_angle_atom_site_label_1
    _geom_angle_atom_site_label_2
    _geom_angle_atom_site_label_3
    _geom_angle_site_symmetry_1
    _geom_angle_site_symmetry_2
    _geom_angle_site_symmetry_3
    _geom_angle
    _geom_angle_publ_flag
    C8 O1 C9 . . . 115.59(16) no
    N2 N1 C1 . . . 119.35(15) no
    N1 N2 C4 . . . 118.42(16) no
    N4 N3 C1 . . . 118.30(13) no
    N4 N3 C7 . . . 111.47(12) no
    C1 N3 C7 . . . 130.23(13) no
    N3 N4 C5 . . . 104.02(14) no
    H5A N5 H5B . . . 120.00 no
    C7 N5 H5A . . . 120.00 no
    C7 N5 H5B . . . 120.00 no
    N1 C1 N3 . . . 116.76(15) no
    N1 C1 C2 . . . 123.38(16) no
    N3 C1 C2 . . . 119.86(15) no
    C1 C2 C3 . . . 116.75(16) no
    C2 C3 C4 . . . 117.32(17) no
    N2 C4 C3 . . . 124.78(17) no
    Cl1 C4 C3 . . . 119.87(14) no
    Cl1 C4 N2 . . . 115.35(13) no
    N4 C5 C6 . . . 113.70(15) no
    C5 C6 C7 . . . 105.11(15) no
    C5 C6 C8 . . . 130.39(16) no
    C7 C6 C8 . . . 124.51(15) no
    N5 C7 C6 . . . 130.09(16) no
    N3 C7 N5 . . . 124.20(15) no
    N3 C7 C6 . . . 105.71(14) no
    O1 C8 O2 . . . 123.39(16) no
    O1 C8 C6 . . . 111.74(15) no
    O2 C8 C6 . . . 124.87(16) no
    O1 C9 C10 . . . 109.1(2) no
    C1 C2 H2 . . . 122.00 no
    C3 C2 H2 . . . 122.00 no
    C2 C3 H3 . . . 121.00 no
    C4 C3 H3 . . . 121.00 no
    N4 C5 H5 . . . 123.00 no
    C6 C5 H5 . . . 123.00 no
    O1 C9 H9A . . . 110.00 no
    O1 C9 H9B . . . 110.00 no
    C10 C9 H9A . . . 110.00 no
    C10 C9 H9B . . . 110.00 no
    H9A C9 H9B . . . 108.00 no
    C9 C10 H10A . . . 109.00 no
    C9 C10 H10B . . . 109.00 no
    C9 C10 H10C . . . 109.00 no
    H10A C10 H10B . . . 109.00 no
    H10A C10 H10C . . . 109.00 no
    H10B C10 H10C . . . 109.00 no
loop_
    _geom_torsion_atom_site_label_1
    _geom_torsion_atom_site_label_2
    _geom_torsion_atom_site_label_3
    _geom_torsion_atom_site_label_4
    _geom_torsion_site_symmetry_1
    _geom_torsion_site_symmetry_2
    _geom_torsion_site_symmetry_3
    _geom_torsion_site_symmetry_4
    _geom_torsion
    _geom_torsion_publ_flag
    C9 O1 C8 O2 . . . . -2.0(3) no
    C9 O1 C8 C6 . . . . 178.45(17) no
    C8 O1 C9 C10 . . . . 176.03(17) no
    C1 N1 N2 C4 . . . . -0.3(2) no
    N2 N1 C1 N3 . . . . -179.52(15) no
    N2 N1 C1 C2 . . . . -0.1(3) no
    N1 N2 C4 Cl1 . . . . -179.85(13) no
    N1 N2 C4 C3 . . . . 0.2(3) no
    C1 N3 N4 C5 . . . . 179.72(14) no
    C7 N3 N4 C5 . . . . 0.00(18) no
    N4 N3 C1 N1 . . . . -179.93(15) no
    N4 N3 C1 C2 . . . . 0.6(2) no
    C7 N3 C1 N1 . . . . -0.3(3) no
    C7 N3 C1 C2 . . . . -179.69(16) no
    N4 N3 C7 N5 . . . . 179.53(15) no
    N4 N3 C7 C6 . . . . -0.13(18) no
    C1 N3 C7 N5 . . . . -0.2(3) no
    C1 N3 C7 C6 . . . . -179.82(16) no
    N3 N4 C5 C6 . . . . 0.2(2) no
    N1 C1 C2 C3 . . . . 0.6(3) no
    N3 C1 C2 C3 . . . . 179.95(16) no
    C1 C2 C3 C4 . . . . -0.6(2) no
    C2 C3 C4 Cl1 . . . . -179.69(14) no
    C2 C3 C4 N2 . . . . 0.2(3) no
    N4 C5 C6 C7 . . . . -0.2(2) no
    N4 C5 C6 C8 . . . . -179.72(17) no
    C5 C6 C7 N3 . . . . 0.21(18) no
    C5 C6 C7 N5 . . . . -179.42(18) no
    C8 C6 C7 N3 . . . . 179.73(16) no
    C8 C6 C7 N5 . . . . 0.1(3) no
    C5 C6 C8 O1 . . . . -2.9(3) no
    C5 C6 C8 O2 . . . . 177.57(18) no
    C7 C6 C8 O1 . . . . 177.73(16) no
    C7 C6 C8 O2 . . . . -1.8(3) no
loop_
    _geom_hbond_atom_site_label_D
    _geom_hbond_atom_site_label_H
    _geom_hbond_atom_site_label_A
    _geom_hbond_site_symmetry_A
    _geom_hbond_distance_DH
    _geom_hbond_distance_HA
    _geom_hbond_distance_DA
    _geom_hbond_angle_DHA
    _geom_hbond_publ_flag
    N5 H5A N1 . 0.86 2.17 2.775(2) 127 yes
    N5 H5B O2 . 0.86 2.40 2.942(2) 122 yes
    N5 H5B N2 2_765 0.86 2.41 3.017(2) 128 yes
    C5 H5 N4 2_575 0.93 2.53 3.313(2) 142 yes
