# Supplementary material for: Ethyl 5-amino-1-(6-chloro­pyridazin-3-yl)-1H-pyrazole-4-carboxyl­ate
Source: Acta Crystallogr Sect E Struct Rep Online. 2010 Aug 28;66(Pt 9):o2445. doi: 10.1107/S1600536810034240 (PMC3008112; doi:10.1107/S1600536810034240)
Supplement: Supplementary file 2 [file e-66-o2445-Isup2.hkl]

#
# h,k,l, Fc-squared, Fo-squared, sigma(Fo-squared) and status flag
#
data_I
_shelx_title ' AQA29B_0m in P-1'
_shelx_refln_list_code          4
_shelx_F_calc_maximum       62.11
_exptl_crystal_F_000       276.00
_reflns_d_resolution_high  0.8333
 
loop_
 _symmetry_equiv_pos_as_xyz
 'x, y, z'
 '-x, -y, -z'
 
_cell_length_a     5.3618
_cell_length_b     8.6168
_cell_length_c    13.1585
_cell_angle_alpha  77.734
_cell_angle_beta   82.928
_cell_angle_gamma  86.722
 
_shelx_F_squared_multiplier     1.000
 
loop_
 _refln_index_h
 _refln_index_k
 _refln_index_l
 _refln_F_squared_calc
 _refln_F_squared_meas
 _refln_F_squared_sigma
 _refln_observed_status
   1   0   0      170.53      176.56      1.95 o
   2   0   0      553.98      559.65      6.71 o
   3   0   0       87.06       91.82      1.34 o
   4   0   0      223.27      238.13      3.67 o
   5   0   0        1.14        1.32      0.47 o
   6   0   0       39.96       38.66      2.00 o
  -6   1   0       14.67       17.19      1.63 o
  -5   1   0        0.83       -0.23      0.39 o
  -4   1   0       71.00       65.76      1.38 o
  -3   1   0       12.04       14.93      0.53 o
  -2   1   0      575.25      571.21      8.42 o
  -1   1   0      353.41      320.84     12.42 o
   0   1   0       56.75       58.69      0.80 o
   1   1   0      206.80      216.86      2.46 o
   2   1   0       24.26       24.86      0.65 o
   3   1   0      666.77      672.39      8.30 o
   4   1   0        7.59        9.32      0.55 o
   5   1   0      110.07      108.92      2.52 o
   6   1   0        2.86        0.58      0.69 o
  -6   2   0        0.23        0.14      0.53 o
  -5   2   0        0.05       -0.11      0.43 o
  -4   2   0       95.99       94.15      2.41 o
  -3   2   0      212.54      220.56      3.45 o
  -2   2   0      743.23      795.49     16.28 o
  -1   2   0     1953.09     2005.37     55.65 o
   1   2   0        0.55       -0.22      0.15 o
   2   2   0        2.18        2.57      0.23 o
   3   2   0        0.44       -0.33      0.22 o
   4   2   0      202.79      203.59      3.30 o
   5   2   0        0.95        0.18      0.41 o
   6   2   0       29.57       27.47      1.78 o
  -6   3   0        0.52        0.72      0.51 o
  -5   3   0        0.65        0.19      0.37 o
  -4   3   0        1.65        1.83      0.27 o
  -3   3   0       10.61        7.97      1.39 o
  -2   3   0      668.45      623.98     16.14 o
  -1   3   0      325.75      345.73      5.07 o
   0   3   0      193.23      181.38      2.63 o
   1   3   0       50.90       47.10      0.82 o
   2   3   0      381.96      349.24      5.52 o
   3   3   0        0.94        1.59      0.33 o
   4   3   0        2.68        2.00      0.41 o
   5   3   0       28.42       27.52      1.38 o
   6   3   0       11.04        9.45      1.16 o
  -5   4   0       22.94       18.98      0.82 o
  -4   4   0      237.27      217.32      4.99 o
  -3   4   0        3.05        2.43      0.66 o
  -2   4   0      399.93      444.20      7.27 o
  -1   4   0       64.05       51.80      1.06 o
   0   4   0        1.73        1.26      0.22 o
   1   4   0      574.36      529.71      8.12 o
   2   4   0        5.36        5.23      0.41 o
   3   4   0       94.96      100.07      2.06 o
   4   4   0      116.40      122.30      2.47 o
   5   4   0        3.20        3.98      0.68 o
  -5   5   0        2.69        2.82      0.64 o
  -4   5   0        8.80       12.96      2.16 o
  -3   5   0      327.50      346.78      9.86 o
  -2   5   0        0.73        0.17      0.16 o
  -1   5   0      204.49      201.75      3.54 o
   0   5   0       89.61       98.06      2.72 o
   1   5   0      297.47      294.59      5.25 o
   2   5   0       37.22       37.84      1.15 o
   3   5   0        0.05       -0.36      0.32 o
   4   5   0       27.84       25.91      1.59 o
   5   5   0        4.50        6.25      0.79 o
  -3   6   0        6.41        5.03      0.36 o
  -2   6   0       28.94       29.76      0.78 o
  -1   6   0       55.54       56.54      1.35 o
   0   6   0      110.06      115.12      2.12 o
   1   6   0       28.75       28.43      1.19 o
   2   6   0       16.87       17.04      0.93 o
   3   6   0       48.89       51.10      1.98 o
   4   6   0       11.03       11.24      1.26 o
   5   6   0        3.12        1.98      1.27 o
  -4   7   0       12.15       12.00      1.04 o
  -3   7   0       14.79       12.08      0.57 o
  -2   7   0       10.90       12.02      0.60 o
  -1   7   0        9.99        9.41      0.57 o
   0   7   0        0.13       -0.31      0.28 o
   1   7   0      105.25      108.64      2.73 o
   2   7   0        1.68        2.06      0.50 o
   3   7   0        2.80        2.85      0.69 o
   4   7   0        5.39        6.19      1.33 o
  -3   8   0        0.01       -0.12      0.37 o
  -2   8   0        3.07        1.68      0.42 o
  -1   8   0       25.15       27.72      1.10 o
   0   8   0       97.47      103.61      3.81 o
   1   8   0        1.54        1.74      0.56 o
   2   8   0        0.20        0.43      0.63 o
   3   8   0        0.06        0.32      0.83 o
   4   8   0        2.68        4.30      1.22 o
  -2   9   0       24.49       25.47      1.38 o
  -1   9   0      107.24      106.75      3.60 o
   0   9   0        4.29        5.25      0.80 o
   1   9   0        4.04        4.28      1.11 o
   2   9   0        0.52       -0.13      0.77 o
   3   9   0        0.19        0.21      0.90 o
   0  10   0       25.66       22.85      2.04 o
   1  10   0        3.33        5.44      1.79 o
  -2  -9   1       11.28       11.12      2.39 o
  -1  -9   1        0.74        0.28      0.87 o
   0  -9   1        0.75        0.27      0.62 o
   1  -9   1       35.57       40.04      1.88 o
   2  -9   1        1.63        0.23      0.55 o
  -3  -8   1        9.01        8.60      1.45 o
  -2  -8   1       11.26       13.06      1.50 o
  -1  -8   1       28.23       33.42      2.32 o
   0  -8   1        3.86        1.86      0.56 o
   1  -8   1        1.19        1.46      0.53 o
   2  -8   1        0.44        0.81      0.45 o
   3  -8   1        0.43        0.28      0.42 o
  -4  -7   1        0.09       -0.56      0.88 o
  -3  -7   1        6.28        6.02      1.05 o
  -2  -7   1        5.53        4.71      0.63 o
  -1  -7   1        4.52        5.09      0.65 o
   0  -7   1       26.14       27.74      1.22 o
   1  -7   1      511.54      510.83      9.69 o
   2  -7   1      109.53      107.95      2.53 o
   3  -7   1       20.22       22.81      0.92 o
   4  -7   1        3.07        2.40      0.47 o
  -5  -6   1        4.89        3.50      0.86 o
  -4  -6   1        1.77        2.65      0.77 o
  -3  -6   1       57.06       54.40      2.06 o
  -2  -6   1       27.63       25.91      1.79 o
  -1  -6   1      141.33      142.36      3.25 o
   0  -6   1        5.90        7.45      0.53 o
   1  -6   1       18.22       16.49      0.73 o
   2  -6   1        0.88        0.42      0.26 o
   3  -6   1       30.05       29.65      1.50 o
   4  -6   1        7.26        7.99      0.49 o
  -5  -5   1        1.96        1.69      0.60 o
  -4  -5   1        1.83        2.36      0.91 o
  -3  -5   1        6.27        5.43      0.53 o
  -2  -5   1       57.49       54.18      1.31 o
  -1  -5   1      325.65      324.00      6.41 o
   0  -5   1      120.56      115.06      2.28 o
   1  -5   1       59.47       71.49      1.37 o
   2  -5   1       47.28       47.57      0.90 o
   3  -5   1        1.36        1.07      0.20 o
   4  -5   1        0.22       -0.08      0.32 o
   5  -5   1        7.27        6.80      0.63 o
  -5  -4   1        0.65        0.24      0.52 o
  -4  -4   1        0.89        0.38      0.40 o
  -3  -4   1      130.45      138.34      3.44 o
  -2  -4   1       27.58       29.92      0.88 o
  -1  -4   1      302.17      286.36      5.03 o
   0  -4   1       25.30       26.02      0.75 o
   1  -4   1      655.66      708.68     10.45 o
   2  -4   1      264.10      265.05      4.02 o
   3  -4   1       26.95       23.74      0.76 o
   4  -4   1      249.60      234.64      5.25 o
   5  -4   1        0.31        0.71      0.38 o
  -6  -3   1        0.79        1.96      0.91 o
  -5  -3   1       23.22       24.92      1.22 o
  -4  -3   1       23.08       23.17      0.96 o
  -3  -3   1      278.49      292.26      4.83 o
  -2  -3   1      208.11      211.06      4.53 o
  -1  -3   1      104.60      105.20      1.73 o
   0  -3   1       15.29       11.81      0.38 o
   1  -3   1      275.31      256.17      3.83 o
   2  -3   1      633.85      636.10     12.94 o
   3  -3   1        3.90        3.35      0.33 o
   4  -3   1      153.95      153.62      2.62 o
   5  -3   1        2.35        1.02      0.42 o
   6  -3   1        6.87        9.46      0.84 o
  -6  -2   1        4.87        4.83      0.93 o
  -5  -2   1       42.00       41.69      1.28 o
  -4  -2   1       36.03       35.97      1.07 o
  -3  -2   1       91.07      104.37      2.48 o
  -2  -2   1      931.95      900.31     11.75 o
  -1  -2   1      333.54      339.79      4.52 o
   0  -2   1     3062.66     3083.36     77.88 o
   1  -2   1       10.55       11.44      0.29 o
   2  -2   1      453.17      496.45      8.76 o
   3  -2   1      228.27      252.52      3.93 o
   4  -2   1       65.14       65.29      1.45 o
   5  -2   1       63.13       62.76      1.95 o
   6  -2   1        5.63        5.48      0.74 o
  -6  -1   1        1.15        1.11      0.67 o
  -5  -1   1       19.76       19.64      1.16 o
  -4  -1   1       13.26       12.91      0.56 o
  -3  -1   1       31.41       29.95      0.96 o
  -2  -1   1        0.41        0.17      0.13 o
  -1  -1   1       22.69       19.81      0.40 o
   0  -1   1      149.16      154.59      2.07 o
   1  -1   1      179.12      170.63      2.76 o
   2  -1   1      113.72      115.32      1.72 o
   3  -1   1       17.94       12.01      0.46 o
   4  -1   1      110.99      110.20      2.24 o
   5  -1   1        0.72        0.74      0.45 o
   6  -1   1        4.84        5.04      0.77 o
  -6   0   1       25.80       27.04      1.61 o
  -5   0   1      193.62      199.07      4.73 o
  -4   0   1        0.08       -0.33      0.22 o
  -3   0   1       14.05       10.07      0.36 o
  -2   0   1        1.81        2.40      0.17 o
  -1   0   1      106.70      103.68      1.15 o
   2   0   1      416.45      415.91      5.04 o
   3   0   1       10.17        9.65      0.42 o
   4   0   1        2.77        2.95      0.33 o
   5   0   1       28.05       26.58      1.46 o
   6   0   1       18.53       18.30      1.33 o
  -6   1   1        2.73        2.94      0.69 o
  -5   1   1       55.24       54.75      1.50 o
  -4   1   1       48.16       45.50      1.20 o
  -3   1   1      186.39      207.17      3.12 o
  -2   1   1      246.02      245.12      3.73 o
  -1   1   1       25.90       39.87      2.04 o
   0   1   1      249.12      223.29      2.58 o
   1   1   1       40.44       40.20      0.66 o
   2   1   1        2.49        0.37      0.15 o
   3   1   1       12.77       10.60      0.47 o
   4   1   1       17.51       17.57      0.74 o
   5   1   1       12.03       12.00      0.81 o
   6   1   1       13.78       12.68      1.21 o
  -6   2   1       10.95       13.37      1.03 o
  -5   2   1       26.73       28.34      1.03 o
  -4   2   1      122.98      120.34      2.35 o
  -3   2   1        6.71        6.21      0.30 o
  -2   2   1       70.41       69.68      1.93 o
  -1   2   1      381.76      395.38      8.20 o
   1   2   1       11.99       11.70      0.58 o
   2   2   1        2.19        2.03      0.20 o
   3   2   1       17.28       12.58      0.75 o
   4   2   1        0.30        0.54      0.30 o
   5   2   1        2.56        4.40      0.53 o
   6   2   1       55.96       61.67      2.47 o
  -6   3   1        0.00       -0.24      0.46 o
  -5   3   1       16.72       18.26      0.90 o
  -4   3   1        1.27        0.70      0.25 o
  -3   3   1      330.24      331.04      7.44 o
  -2   3   1        0.46        1.01      0.45 o
  -1   3   1      421.00      419.41      6.74 o
   0   3   1      130.35      129.83      1.92 o
   1   3   1       27.40       31.98      0.61 o
   2   3   1        9.87        7.34      0.48 o
   3   3   1        1.04        1.32      0.28 o
   4   3   1       39.92       40.99      1.15 o
   5   3   1        0.07        0.22      0.42 o
   6   3   1        0.99        0.17      0.94 o
  -5   4   1        6.76        7.83      0.57 o
  -4   4   1      102.26      102.26      3.13 o
  -3   4   1       89.40       85.42      3.63 o
  -2   4   1      220.06      268.12      6.07 o
  -1   4   1      141.12      151.56      2.43 o
   0   4   1       44.70       37.90      0.83 o
   1   4   1      565.02      532.65      8.92 o
   2   4   1       30.57       29.39      0.79 o
   3   4   1      118.78      120.66      3.69 o
   4   4   1       37.81       39.87      1.28 o
   5   4   1        6.83        8.17      0.86 o
   6   4   1        9.62       10.47      1.52 o
  -5   5   1        7.76        8.54      0.63 o
  -4   5   1        6.54        4.53      1.54 o
  -3   5   1      101.56      104.12      3.78 o
  -2   5   1        0.65        1.17      0.26 o
  -1   5   1      388.21      373.53      6.22 o
   0   5   1      104.10      104.65      1.87 o
   1   5   1        0.03       -0.20      0.32 o
   2   5   1       15.38       16.29      0.65 o
   3   5   1       13.79       11.97      0.69 o
   4   5   1       36.52       34.26      1.95 o
   5   5   1        0.73        0.55      0.55 o
  -3   6   1      159.92      157.66      6.44 o
  -2   6   1        6.65        6.11      0.37 o
  -1   6   1       88.48       87.53      1.69 o
   0   6   1      199.92      203.77      3.70 o
   1   6   1        0.49        0.70      0.36 o
   2   6   1       90.29       95.85      1.84 o
   3   6   1       13.82       13.86      0.95 o
   4   6   1       36.88       39.35      2.50 o
   5   6   1        0.00       -0.38      0.87 o
  -3   7   1        1.73        1.69      0.35 o
  -2   7   1        2.33        1.80      0.52 o
  -1   7   1       10.74       11.06      0.59 o
   0   7   1        0.91        0.68      0.37 o
   1   7   1       10.09        9.34      0.70 o
   2   7   1       34.68       34.01      1.49 o
   3   7   1        7.62        8.36      0.92 o
   4   7   1        2.93        2.24      1.06 o
  -3   8   1        8.20        8.44      0.68 o
  -2   8   1       14.41       14.82      0.79 o
  -1   8   1        0.02       -0.21      0.40 o
   0   8   1        0.65        0.63      0.43 o
   1   8   1        0.08       -0.62      0.41 o
   2   8   1       29.52       27.92      1.72 o
   3   8   1        9.66        7.39      1.39 o
   4   8   1        6.95        6.54      1.36 o
  -2   9   1        4.32        5.18      0.63 o
  -1   9   1       42.38       42.61      1.78 o
   0   9   1      143.91      161.71      4.85 o
   1   9   1        3.28        4.19      1.06 o
   2   9   1        1.30        0.85      0.87 o
   3   9   1        1.03        0.18      1.12 o
  -1  10   1        0.10        0.03      0.60 o
   0  10   1        3.19        3.97      1.41 o
   1  10   1        1.47       -0.02      0.88 o
  -2  -9   2        0.76        0.40      0.85 o
  -1  -9   2       49.96       56.84      5.79 o
   0  -9   2       23.06       26.50      1.67 o
   1  -9   2       19.68       20.19      1.22 o
   2  -9   2        0.03        0.82      0.51 o
  -3  -8   2        8.26        9.77      1.51 o
  -2  -8   2       27.17       25.90      2.10 o
  -1  -8   2        3.37        3.57      0.77 o
   0  -8   2        7.45        8.28      0.98 o
   1  -8   2      101.67      106.89      2.73 o
   2  -8   2       29.68       29.95      1.29 o
   3  -8   2        1.65        2.26      0.54 o
  -4  -7   2       38.38       47.19      2.91 o
  -3  -7   2        0.36       -0.23      0.54 o
  -2  -7   2        0.39       -0.18      0.55 o
  -1  -7   2        5.44        4.43      0.66 o
   0  -7   2       13.79       13.36      0.76 o
   1  -7   2        0.04       -0.17      0.43 o
   2  -7   2      224.46      216.08      4.48 o
   3  -7   2       35.52       33.70      1.26 o
   4  -7   2        0.24        0.20      0.96 o
  -4  -6   2       10.26       12.30      1.86 o
  -3  -6   2       17.09       18.06      1.29 o
  -2  -6   2       14.60       15.22      1.02 o
  -1  -6   2        2.24        1.38      0.46 o
   0  -6   2        5.30        4.26      0.45 o
   1  -6   2      314.64      333.84      5.22 o
   2  -6   2       28.52       28.23      0.90 o
   3  -6   2        5.66        3.95      0.45 o
   4  -6   2        1.59        2.42      0.40 o
  -5  -5   2       28.26       35.44      1.89 o
  -4  -5   2        4.61        4.69      0.87 o
  -3  -5   2       38.63       38.54      1.29 o
  -2  -5   2       38.10       39.63      1.25 o
  -1  -5   2        7.90        9.20      0.62 o
   0  -5   2      371.49      366.03      7.05 o
   1  -5   2        0.06       -0.04      0.13 o
   2  -5   2        2.41        1.58      0.27 o
   3  -5   2        1.19        1.55      0.26 o
   4  -5   2       28.94       26.38      0.88 o
   5  -5   2        5.38        5.16      0.63 o
  -5  -4   2        7.96        8.73      1.02 o
  -4  -4   2       19.07       20.09      1.03 o
  -3  -4   2      131.83      139.14      3.82 o
  -2  -4   2      387.37      381.56      6.71 o
  -1  -4   2      162.60      172.90      3.24 o
   0  -4   2      180.94      168.23      3.07 o
   1  -4   2       90.85       98.77      1.70 o
   2  -4   2       75.86       81.79      1.57 o
   3  -4   2       28.16       30.65      0.79 o
   4  -4   2        7.04        6.39      0.43 o
   5  -4   2       86.11       76.62      2.10 o
  -5  -3   2        1.94        2.19      0.60 o
  -4  -3   2       18.96       18.49      0.87 o
  -3  -3   2      104.19      100.48      1.89 o
  -2  -3   2        5.28        4.50      0.33 o
  -1  -3   2      153.09      150.03      2.36 o
   0  -3   2      635.52      595.02      8.23 o
   1  -3   2      167.54      206.33      3.58 o
   2  -3   2       99.46       88.20      1.61 o
   3  -3   2        6.23        5.02      0.29 o
   4  -3   2      183.20      186.59      3.13 o
   5  -3   2        2.95        3.09      0.51 o
   6  -3   2        1.47        1.53      0.56 o
  -6  -2   2        6.01        5.08      0.93 o
  -5  -2   2        0.29       -0.18      0.41 o
  -4  -2   2        0.00        0.11      0.29 o
  -3  -2   2      639.22      692.95     10.48 o
  -2  -2   2      293.81      290.52      6.12 o
  -1  -2   2       56.62       54.27      1.30 o
   0  -2   2     1569.01     1567.01     19.85 o
   1  -2   2       19.76       21.28      0.41 o
   2  -2   2      150.45      138.13      2.19 o
   3  -2   2      276.35      321.96      5.22 o
   4  -2   2        2.08        1.58      0.31 o
   5  -2   2       71.78       64.61      2.80 o
   6  -2   2        8.87        6.99      0.82 o
  -6  -1   2        4.98        5.55      1.83 o
  -5  -1   2       67.11       66.32      1.81 o
  -4  -1   2      133.32      128.36      2.26 o
  -3  -1   2       75.83       80.75      1.60 o
  -2  -1   2       20.72       18.00      0.51 o
  -1  -1   2      639.33      620.70      8.02 o
   0  -1   2      113.82      129.80      1.79 o
   1  -1   2       85.99       73.62      0.97 o
   2  -1   2      540.56      552.19      7.46 o
   3  -1   2      419.37      396.36      6.06 o
   4  -1   2        2.28        3.16      0.38 o
   5  -1   2        0.83        0.05      0.45 o
   6  -1   2        0.00       -0.27      0.55 o
  -6   0   2        3.61        3.33      0.81 o
  -5   0   2      116.12      111.19      2.32 o
  -4   0   2       29.59       31.74      0.87 o
  -3   0   2      661.03      682.78      8.33 o
  -2   0   2        2.47        1.75      0.16 o
  -1   0   2      177.18      173.39      1.98 o
   0   0   2      132.46      136.56      2.17 o
   2   0   2      960.30      916.16     11.47 o
   3   0   2      243.88      260.92      3.34 o
   4   0   2       65.68       67.88      1.33 o
   5   0   2       51.91       59.19      1.65 o
   6   0   2        0.17       -0.84      0.56 o
  -6   1   2        2.19        1.36      0.65 o
  -5   1   2       15.24       14.27      1.09 o
  -4   1   2      192.43      202.29      4.03 o
  -3   1   2       53.14       48.82      1.03 o
  -2   1   2     1567.66     1616.36     21.90 o
  -1   1   2       89.70       81.73      1.24 o
   0   1   2      173.08      188.96      2.32 o
   1   1   2       61.83       55.60      1.07 o
   2   1   2      270.56      271.00      3.43 o
   3   1   2       85.41       89.73      1.57 o
   4   1   2       32.48       33.83      1.17 o
   5   1   2       13.24       10.56      0.78 o
   6   1   2        2.71        4.04      0.83 o
  -6   2   2        3.99        4.58      0.62 o
  -5   2   2      120.05      112.51      3.01 o
  -4   2   2       16.36       16.71      0.75 o
  -3   2   2      381.74      416.45      5.91 o
  -2   2   2      204.85      228.37      3.57 o
  -1   2   2      310.60      327.61      4.88 o
   0   2   2      101.01       95.48      1.18 o
   2   2   2       21.96       23.61      0.58 o
   3   2   2      207.98      198.29      3.31 o
   4   2   2       14.73       15.18      0.71 o
   5   2   2       66.17       70.39      2.67 o
   6   2   2        0.31       -0.69      0.59 o
  -5   3   2       39.07       40.10      1.38 o
  -4   3   2        0.93        0.63      0.25 o
  -3   3   2      116.40      117.29      2.23 o
  -2   3   2        7.40        5.05      0.69 o
  -1   3   2      792.71      778.94     10.47 o
   0   3   2       86.38       80.89      1.19 o
   1   3   2        1.42        1.52      0.22 o
   2   3   2      116.50      107.66      1.95 o
   3   3   2        1.79        0.68      0.29 o
   4   3   2      108.76      110.03      2.71 o
   5   3   2        1.27        0.82      0.43 o
   6   3   2       28.00       29.51      1.85 o
  -5   4   2        4.20        5.07      0.80 o
  -4   4   2        2.07        1.65      0.54 o
  -3   4   2       59.30       61.13      2.58 o
  -2   4   2      248.91      258.43      7.27 o
  -1   4   2      638.28      677.97      9.22 o
   0   4   2      982.25      941.53     12.04 o
   1   4   2      474.95      495.65      8.33 o
   2   4   2       15.10       13.54      0.71 o
   3   4   2        1.85        0.98      0.40 o
   4   4   2        1.33        1.10      0.40 o
   5   4   2       30.25       24.03      1.33 o
   6   4   2        0.57        1.07      0.83 o
  -5   5   2        0.16       -0.09      0.34 o
  -4   5   2        2.65        5.65      1.58 o
  -3   5   2       21.63       27.33      2.33 o
  -2   5   2       46.95       40.92      1.07 o
  -1   5   2      236.69      218.05      3.48 o
   0   5   2       36.02       35.29      0.78 o
   1   5   2       66.62       65.55      1.73 o
   2   5   2       11.71        9.66      0.51 o
   3   5   2       77.23       75.13      2.43 o
   4   5   2        6.57        5.26      1.16 o
   5   5   2        0.01       -0.06      0.50 o
  -3   6   2      318.67      301.05      8.38 o
  -2   6   2        2.68        2.34      0.27 o
  -1   6   2      250.67      269.80      4.32 o
   0   6   2        5.51        5.70      0.46 o
   1   6   2       14.56       13.44      0.91 o
   2   6   2       88.97       83.30      1.63 o
   3   6   2        0.79       -0.10      0.57 o
   4   6   2       14.60       13.68      1.60 o
   5   6   2       13.66       12.33      1.23 o
  -3   7   2       11.60       12.40      1.09 o
  -2   7   2      207.30      213.59      3.95 o
  -1   7   2        0.87        0.11      0.28 o
   0   7   2      116.02      121.74      2.24 o
   1   7   2       15.26       16.59      0.98 o
   2   7   2       71.93       77.58      2.03 o
   3   7   2        3.33        1.78      1.27 o
   4   7   2        0.95        0.96      1.50 o
  -3   8   2       58.71       52.73      1.79 o
  -2   8   2        4.61        3.13      0.58 o
  -1   8   2       10.48       10.55      0.70 o
   0   8   2       22.18       21.27      0.93 o
   1   8   2       34.61       36.55      1.30 o
   2   8   2        0.60        0.86      0.59 o
   3   8   2        3.13        1.11      0.93 o
   4   8   2        2.89        4.29      1.25 o
  -2   9   2        2.56        2.91      0.60 o
  -1   9   2       12.10       12.05      0.92 o
   0   9   2       12.29       11.57      0.86 o
   1   9   2        0.24        0.19      0.54 o
   2   9   2       16.45       15.53      3.26 o
   3   9   2        0.06       -0.18      0.86 o
  -1  10   2        0.95        0.90      0.59 o
   0  10   2        9.22       10.51      1.19 o
   1  10   2       18.70       23.18      2.14 o
  -2  -9   3        1.53        1.22      1.56 o
  -1  -9   3       17.56       15.78      2.53 o
   0  -9   3        4.31        3.54      0.81 o
   1  -9   3       12.82       17.29      1.37 o
  -3  -8   3        2.63        3.15      1.14 o
  -2  -8   3       12.26       10.84      1.48 o
  -1  -8   3        0.06       -0.32      0.60 o
   0  -8   3        6.08        6.65      0.76 o
   1  -8   3        0.67        0.22      0.49 o
   2  -8   3        7.85        9.52      0.81 o
   3  -8   3        3.90        5.60      0.73 o
  -4  -7   3       27.47       27.98      2.48 o
  -3  -7   3        1.94        0.81      0.68 o
  -2  -7   3        0.09       -0.51      1.02 o
  -1  -7   3       60.85       57.31      2.16 o
   0  -7   3        0.24        0.25      0.36 o
   1  -7   3       17.30       17.44      0.99 o
   2  -7   3      129.62      135.72      3.12 o
   3  -7   3        5.97        3.93      0.58 o
   4  -7   3        0.23       -0.03      0.40 o
  -4  -6   3       13.33       15.31      1.39 o
  -3  -6   3        0.51        0.65      0.59 o
  -2  -6   3       69.02       71.88      4.09 o
  -1  -6   3       59.39       61.90      1.86 o
   0  -6   3       86.02       92.63      2.04 o
   1  -6   3       13.61       11.71      0.76 o
   2  -6   3        1.20        0.67      0.37 o
   3  -6   3        4.41        5.07      0.61 o
   4  -6   3        1.54        1.59      0.42 o
  -5  -5   3        6.36        5.97      0.93 o
  -4  -5   3        6.18        7.17      2.13 o
  -3  -5   3        2.52        3.07      0.68 o
  -2  -5   3        9.95        9.75      0.88 o
  -1  -5   3       15.43       15.26      0.88 o
   0  -5   3        0.16        0.09      0.32 o
   1  -5   3       86.89       79.28      1.80 o
   2  -5   3      874.51      839.02     13.60 o
   3  -5   3      144.01      133.69      2.82 o
   4  -5   3       24.67       29.58      1.68 o
   5  -5   3        5.74        4.89      0.57 o
  -5  -4   3        3.54        4.36      0.84 o
  -4  -4   3       13.07       12.67      0.84 o
  -3  -4   3       27.89       30.47      1.04 o
  -2  -4   3      240.55      226.08      3.90 o
  -1  -4   3       40.75       43.86      1.34 o
   0  -4   3      375.25      394.51      7.53 o
   1  -4   3       84.62       83.62      1.53 o
   2  -4   3       76.91       73.68      2.26 o
   3  -4   3        0.01        0.03      0.20 o
   4  -4   3       31.29       31.86      1.22 o
   5  -4   3        0.72        0.88      0.48 o
  -5  -3   3        1.61        1.52      0.58 o
  -4  -3   3        1.35        1.07      0.43 o
  -3  -3   3        0.63        0.45      0.34 o
  -2  -3   3       17.35       19.42      0.74 o
  -1  -3   3      107.62      104.13      1.92 o
   0  -3   3     1362.58     1451.49     19.78 o
   1  -3   3      435.34      422.49      5.84 o
   2  -3   3      199.38      225.59      3.83 o
   3  -3   3       71.12       70.73      1.92 o
   4  -3   3       15.54       14.86      0.69 o
   5  -3   3        4.60        4.62      0.61 o
  -5  -2   3        0.44       -0.21      0.55 o
  -4  -2   3       14.81       15.16      1.10 o
  -3  -2   3        3.35        1.32      0.37 o
  -2  -2   3      185.13      201.80      3.39 o
  -1  -2   3        2.70        5.27      0.43 o
   0  -2   3      344.60      380.23      7.42 o
   1  -2   3      122.87      116.41      1.62 o
   2  -2   3      718.59      808.41     10.84 o
   3  -2   3      272.67      281.41      4.35 o
   4  -2   3       25.29       28.07      0.89 o
   5  -2   3      174.35      178.72      4.40 o
   6  -2   3        1.53        3.01      0.68 o
  -6  -1   3        4.14        5.52      1.23 o
  -5  -1   3        0.32        0.39      0.58 o
  -4  -1   3       87.75       89.47      1.87 o
  -3  -1   3      164.03      164.75      2.85 o
  -2  -1   3     1012.70     1083.10     13.83 o
  -1  -1   3     1003.46     1026.95     12.38 o
   0  -1   3      193.42      182.05      2.49 o
   1  -1   3       95.95       80.37      1.04 o
   2  -1   3      187.33      172.33      2.50 o
   3  -1   3      224.64      225.16      3.24 o
   4  -1   3       10.85       10.39      0.60 o
   5  -1   3       80.44       83.58      2.55 o
   6  -1   3        0.12        0.23      0.57 o
  -6   0   3        6.06        6.05      0.93 o
  -5   0   3       16.71       17.14      1.37 o
  -4   0   3      102.52      103.91      1.90 o
  -3   0   3       42.60       39.01      0.88 o
  -2   0   3      129.00      160.27      2.11 o
  -1   0   3     2337.76     2329.00     29.43 o
   0   0   3      851.69      828.39     16.11 o
   1   0   3     2980.35     2739.63     56.23 o
   2   0   3       76.93       81.46      1.23 o
   3   0   3      419.48      425.55      5.61 o
   4   0   3       81.14       83.63      1.69 o
   5   0   3       23.34       26.42      1.12 o
   6   0   3       18.75       20.85      1.42 o
  -6   1   3        0.04        0.58      0.69 o
  -5   1   3        6.48        7.38      0.81 o
  -4   1   3      149.00      145.80      2.94 o
  -3   1   3      101.46      101.02      1.57 o
  -2   1   3       13.70       20.29      0.46 o
  -1   1   3       14.23       17.44      0.34 o
   0   1   3       54.65       53.55      0.72 o
   1   1   3      152.33      151.49      2.27 o
   2   1   3       76.42       80.99      1.27 o
   3   1   3        0.43        0.39      0.22 o
   4   1   3        7.71        7.48      0.55 o
   5   1   3       13.91       14.22      0.88 o
   6   1   3        1.32        3.25      0.79 o
  -6   2   3        1.31        0.91      0.74 o
  -5   2   3       56.79       53.10      1.81 o
  -4   2   3      352.96      338.95      5.49 o
  -3   2   3       13.24       16.56      0.52 o
  -2   2   3       73.66       60.58      0.99 o
  -1   2   3       88.43       93.25      1.26 o
   0   2   3      100.98       90.86      1.22 o
   1   2   3     2438.66     2492.44     33.67 o
   2   2   3      499.95      510.69      7.85 o
   3   2   3       97.94       95.84      1.83 o
   4   2   3        2.16        2.94      0.40 o
   5   2   3        0.01        0.17      0.40 o
   6   2   3        4.08        4.02      0.84 o
  -5   3   3        0.78        0.55      0.69 o
  -4   3   3      110.79      111.23      2.48 o
  -3   3   3       47.77       43.65      0.82 o
  -2   3   3      418.37      458.27      6.40 o
  -1   3   3      270.38      263.52      3.50 o
   0   3   3       89.22      104.44      1.50 o
   1   3   3      347.04      308.79      4.46 o
   2   3   3        1.29        0.22      0.17 o
   3   3   3        9.68        8.80      0.49 o
   4   3   3        2.82        2.00      0.38 o
   5   3   3        0.04        0.13      0.40 o
   6   3   3        0.48       -0.08      0.68 o
  -5   4   3       29.39       32.12      1.17 o
  -4   4   3       11.89       12.02      0.56 o
  -3   4   3      255.86      258.39      5.00 o
  -2   4   3        3.66        3.87      0.46 o
  -1   4   3       49.51       51.71      0.93 o
   0   4   3      106.32      104.42      1.54 o
   1   4   3     1701.70     1769.41     28.66 o
   2   4   3       11.12        6.97      0.76 o
   3   4   3        0.63       -0.02      0.25 o
   4   4   3        9.92       10.45      0.65 o
   5   4   3        3.87        2.50      0.52 o
   6   4   3        0.85        0.66      1.25 o
  -5   5   3        0.59        1.17      0.89 o
  -4   5   3       25.17       23.81      1.20 o
  -3   5   3        7.85        7.47      0.45 o
  -2   5   3      322.10      322.71      4.60 o
  -1   5   3       33.76       38.53      0.96 o
   0   5   3      213.50      213.60      3.17 o
   1   5   3       19.61       20.16      1.03 o
   2   5   3        0.13       -0.16      0.32 o
   3   5   3        0.80        0.62      0.33 o
   4   5   3        1.07        0.86      0.87 o
   5   5   3       12.96       13.50      1.20 o
  -3   6   3       60.02       64.45      2.29 o
  -2   6   3       58.56       57.75      1.11 o
  -1   6   3       82.26       86.56      1.66 o
   0   6   3       12.35       12.89      0.54 o
   1   6   3       51.80       49.17      1.52 o
   2   6   3       46.85       43.32      1.80 o
   3   6   3        0.19        0.02      0.48 o
   4   6   3        6.96        5.31      1.11 o
   5   6   3        9.65        9.67      1.16 o
  -3   7   3        6.52        5.37      0.42 o
  -2   7   3       18.77       18.27      0.76 o
  -1   7   3        4.83        5.24      0.44 o
   0   7   3       74.97       71.04      1.48 o
   1   7   3       18.84       17.85      1.00 o
   2   7   3        0.69        0.73      0.51 o
   3   7   3        0.79        1.34      0.85 o
   4   7   3        1.18        1.15      0.90 o
  -3   8   3        9.74        7.84      0.58 o
  -2   8   3       49.59       46.00      1.34 o
  -1   8   3        0.05        0.02      0.33 o
   0   8   3       15.18       14.50      0.91 o
   1   8   3       19.84       21.66      1.67 o
   2   8   3        0.14       -0.98      0.70 o
   3   8   3       13.74       15.72      2.39 o
   4   8   3        4.63        4.27      1.19 o
  -2   9   3        2.64        2.44      0.60 o
  -1   9   3        1.84        3.13      0.62 o
   0   9   3        0.54        0.74      0.53 o
   1   9   3        1.97        3.95      0.81 o
   2   9   3        0.09        0.21      0.82 o
   3   9   3        2.14        0.62      0.97 o
  -1  10   3        3.24        2.93      0.76 o
   0  10   3        0.33        0.47      0.84 o
   1  10   3        0.21       -0.34      0.77 o
  -1  -9   4        5.26        7.77      2.04 o
   0  -9   4       14.90       13.95      1.29 o
   1  -9   4        0.25        1.26      0.71 o
  -2  -8   4       30.85       34.97      3.61 o
  -1  -8   4       82.73       85.73      2.98 o
   0  -8   4        2.61        2.73      0.71 o
   1  -8   4        0.01       -0.10      0.49 o
   2  -8   4       32.23       35.16      1.47 o
   3  -8   4        9.23        9.57      0.92 o
  -3  -7   4       65.66       75.34      4.76 o
  -2  -7   4       14.06       16.47      1.69 o
  -1  -7   4        2.80        2.92      0.74 o
   0  -7   4      144.41      143.17      2.98 o
   1  -7   4       68.75       69.72      2.00 o
   2  -7   4       45.03       41.59      1.45 o
   3  -7   4        1.04        1.31      0.54 o
  -4  -6   4        5.36        5.04      1.47 o
  -3  -6   4       26.60       29.59      1.77 o
  -2  -6   4       48.25       43.24      2.04 o
  -1  -6   4       38.70       38.09      1.46 o
   0  -6   4       14.77       14.57      0.78 o
   1  -6   4        5.89        6.42      0.52 o
   2  -6   4      211.37      207.35      4.32 o
   3  -6   4       43.64       38.46      1.45 o
   4  -6   4        0.53        0.74      0.56 o
  -4  -5   4        2.91        2.92      0.64 o
  -3  -5   4      163.89      165.96      4.55 o
  -2  -5   4        5.27        6.00      0.59 o
  -1  -5   4        1.52        0.80      0.40 o
   0  -5   4       95.98       95.11      2.33 o
   1  -5   4       22.48       20.01      0.76 o
   2  -5   4       33.92       36.71      1.06 o
   3  -5   4      262.35      247.36      4.89 o
   4  -5   4       21.03       18.36      1.35 o
   5  -5   4        0.30       -0.14      0.41 o
  -5  -4   4       13.13       14.92      1.32 o
  -4  -4   4       16.81       17.25      1.10 o
  -3  -4   4       45.93       45.53      1.59 o
  -2  -4   4       31.37       31.58      1.28 o
  -1  -4   4      123.51      118.11      2.50 o
   0  -4   4        3.82        1.03      0.38 o
   1  -4   4       58.21       50.49      1.10 o
   2  -4   4      476.80      501.96      9.40 o
   3  -4   4        8.81        9.52      0.54 o
   4  -4   4        5.03        4.05      0.48 o
   5  -4   4        4.88        7.72      0.72 o
  -5  -3   4       92.22       98.29      2.84 o
  -4  -3   4      186.93      194.34      3.89 o
  -3  -3   4       43.67       45.80      1.12 o
  -2  -3   4      138.82      139.70      3.34 o
  -1  -3   4      274.74      305.55      6.62 o
   0  -3   4        7.99        4.30      0.45 o
   1  -3   4      491.62      474.86      7.12 o
   2  -3   4        1.89        0.54      0.16 o
   3  -3   4        0.07       -0.23      0.23 o
   4  -3   4        0.18       -0.15      0.30 o
   5  -3   4       19.06       18.83      1.12 o
  -5  -2   4       41.15       43.95      1.94 o
  -4  -2   4       19.14       20.71      0.93 o
  -3  -2   4       49.26       48.41      1.49 o
  -2  -2   4      791.49      873.56     14.47 o
  -1  -2   4     1611.53     1638.13     36.98 o
   0  -2   4      715.84      734.65     10.39 o
   1  -2   4      387.94      377.55      4.92 o
   2  -2   4        8.04        8.50      0.47 o
   3  -2   4       46.18       45.27      1.02 o
   4  -2   4        6.64        9.40      0.65 o
   5  -2   4        6.66        5.52      0.69 o
   6  -2   4       35.22       34.93      2.18 o
  -5  -1   4       73.49       77.79      2.31 o
  -4  -1   4        0.37        0.36      0.36 o
  -3  -1   4       49.21       46.97      1.14 o
  -2  -1   4      140.02      141.51      2.24 o
  -1  -1   4        1.32        1.07      0.20 o
   0  -1   4      162.73      148.75      2.55 o
   1  -1   4      390.08      375.87      4.56 o
   2  -1   4      130.98      151.33      2.27 o
   3  -1   4        0.29        0.48      0.19 o
   4  -1   4        4.62        4.79      0.47 o
   5  -1   4       28.97       27.10      1.26 o
   6  -1   4        0.43       -0.10      0.57 o
  -5   0   4       10.01       10.32      1.00 o
  -4   0   4        2.53        3.06      0.40 o
  -3   0   4       34.03       36.29      0.94 o
  -2   0   4     1646.98     1834.19     24.73 o
  -1   0   4      211.79      220.17      2.80 o
   0   0   4      113.41      120.09      1.69 o
   1   0   4      720.63      688.80      7.80 o
   2   0   4       58.75       61.41      1.08 o
   3   0   4       97.60       92.03      1.57 o
   4   0   4       88.93       89.71      1.81 o
   5   0   4        1.66        0.93      0.48 o
   6   0   4       10.02       10.04      1.16 o
  -5   1   4       12.43       13.33      1.03 o
  -4   1   4      209.98      208.37      4.90 o
  -3   1   4      310.55      306.90      4.45 o
  -2   1   4      405.80      427.71      5.58 o
  -1   1   4      190.56      188.62      2.38 o
   0   1   4      280.25      281.70      3.30 o
   1   1   4       18.82       23.06      0.56 o
   2   1   4        3.74        4.11      0.28 o
   3   1   4      198.87      207.15      3.72 o
   4   1   4       81.75       78.85      2.08 o
   5   1   4        8.53        8.92      0.73 o
   6   1   4        0.49        0.66      0.69 o
  -5   2   4       20.15       20.46      1.19 o
  -4   2   4      309.11      296.52      5.44 o
  -3   2   4       93.59       92.13      1.52 o
  -2   2   4      852.18      891.82     11.36 o
  -1   2   4        6.07        5.11      0.24 o
   0   2   4      126.98      118.59      1.59 o
   1   2   4      213.65      230.28      3.38 o
   2   2   4     2312.00     2372.83     35.00 o
   3   2   4       89.04       81.34      2.25 o
   4   2   4       24.64       23.43      0.90 o
   5   2   4        6.29        6.37      0.61 o
   6   2   4       14.79       19.77      1.51 o
  -5   3   4       11.94       11.58      1.18 o
  -4   3   4       29.56       29.23      0.99 o
  -3   3   4      111.22      119.17      1.85 o
  -2   3   4       99.85       93.43      1.54 o
  -1   3   4      799.83      822.07     10.40 o
   0   3   4       71.27       67.74      1.01 o
   1   3   4       85.94       89.20      1.51 o
   2   3   4       17.46       17.04      0.64 o
   3   3   4       81.65       79.93      2.99 o
   4   3   4       12.26       11.28      0.66 o
   5   3   4       14.63       14.32      0.91 o
   6   3   4        0.95        1.05      0.73 o
  -5   4   4        3.59        2.84      0.51 o
  -4   4   4      203.61      200.83      6.59 o
  -3   4   4       30.51       28.90      0.70 o
  -2   4   4      239.98      250.40      3.68 o
  -1   4   4       49.30       54.70      0.95 o
   0   4   4       24.56       24.01      0.58 o
   1   4   4        4.66        3.01      0.35 o
   2   4   4     3857.67     3988.08     64.16 o
   3   4   4        0.30        0.19      0.29 o
   4   4   4       31.15       27.25      0.99 o
   5   4   4        1.65        1.76      0.49 o
   6   4   4       10.99       12.29      2.37 o
  -5   5   4       12.60       12.68      0.91 o
  -4   5   4       35.64       35.37      1.01 o
  -3   5   4        7.30        7.42      0.57 o
  -2   5   4       49.62       47.07      0.94 o
  -1   5   4       14.27        9.97      0.45 o
   0   5   4      224.85      216.43      3.50 o
   1   5   4        0.99        1.34      0.37 o
   2   5   4       11.81       10.21      0.67 o
   3   5   4       14.41       10.59      0.84 o
   4   5   4        0.10       -0.39      0.53 o
   5   5   4        7.02        6.50      0.88 o
  -4   6   4       12.96       13.70      1.72 o
  -3   6   4       13.14       10.30      0.52 o
  -2   6   4        6.53        5.67      0.38 o
  -1   6   4       94.50       98.82      1.85 o
   0   6   4      222.69      225.62      4.05 o
   1   6   4      139.37      133.44      4.77 o
   2   6   4       35.21       36.36      1.27 o
   3   6   4        7.94        8.67      0.99 o
   4   6   4        0.51       -0.89      0.98 o
   5   6   4        0.21       -0.26      0.60 o
  -4   7   4        0.11       -0.04      0.31 o
  -3   7   4        3.54        3.87      0.47 o
  -2   7   4       31.77       33.51      1.03 o
  -1   7   4       36.03       36.02      1.07 o
   0   7   4       24.17       20.05      0.99 o
   1   7   4        0.86        0.57      0.45 o
   2   7   4       11.68       11.14      0.90 o
   3   7   4        1.37        1.58      0.91 o
   4   7   4        7.20        6.31      1.28 o
  -3   8   4       24.10       24.13      1.24 o
  -2   8   4      186.25      188.02      3.65 o
  -1   8   4        1.08        1.07      0.38 o
   0   8   4       76.05       80.78      3.36 o
   1   8   4        0.17       -0.08      0.43 o
   2   8   4        6.46        5.98      0.90 o
   3   8   4        6.57        7.43      1.35 o
   4   8   4        0.25       -0.24      0.90 o
  -2   9   4        6.38        5.83      0.73 o
  -1   9   4       52.24       55.32      2.04 o
   0   9   4        1.33        0.56      0.49 o
   1   9   4       27.77       33.04      2.85 o
   2   9   4        1.30        0.91      0.82 o
   3   9   4       10.54        8.99      3.01 o
  -1  10   4        2.25        1.84      0.73 o
   0  10   4        2.03        2.45      0.88 o
   1  10   4        5.42        4.59      1.18 o
  -2  -8   5        0.61        0.45      0.88 o
  -1  -8   5        2.58        2.31      1.02 o
   0  -8   5        6.58        6.83      0.92 o
   1  -8   5        0.50        0.41      0.83 o
   2  -8   5        0.01        0.56      0.51 o
  -3  -7   5        7.24        4.61      1.29 o
  -2  -7   5        3.41        2.71      1.02 o
  -1  -7   5        3.49        3.93      0.85 o
   0  -7   5       94.61       92.80      2.46 o
   1  -7   5       10.42       10.04      1.33 o
   2  -7   5       12.56       14.82      0.97 o
   3  -7   5        0.28        0.08      0.49 o
  -4  -6   5        1.28        1.72      1.07 o
  -3  -6   5       88.97       92.83      3.69 o
  -2  -6   5       12.16        9.16      1.32 o
  -1  -6   5      104.04      108.70      3.82 o
   0  -6   5       10.74       14.27      0.80 o
   1  -6   5       29.32       30.18      1.03 o
   2  -6   5        4.15        3.41      0.53 o
   3  -6   5        1.51        1.39      0.54 o
   4  -6   5        6.30        8.57      0.82 o
  -4  -5   5       22.51       21.77      1.47 o
  -3  -5   5      142.09      143.58      4.17 o
  -2  -5   5        1.73        1.18      0.63 o
  -1  -5   5        0.02        0.03      0.40 o
   0  -5   5      158.51      160.08      3.58 o
   1  -5   5        4.26        4.61      0.45 o
   2  -5   5       67.06       57.84      2.24 o
   3  -5   5      229.53      236.07      5.60 o
   4  -5   5       14.04       10.22      1.11 o
   5  -5   5        0.08        0.54      0.46 o
  -5  -4   5        0.03       -0.51      0.58 o
  -4  -4   5        1.07        0.60      0.54 o
  -3  -4   5       30.73       31.95      1.47 o
  -2  -4   5       18.26       20.40      1.14 o
  -1  -4   5      239.52      230.16      4.32 o
   0  -4   5       91.42       90.07      2.23 o
   1  -4   5      129.26      136.84      2.61 o
   2  -4   5       47.65       43.88      1.30 o
   3  -4   5        8.84        7.31      0.59 o
   4  -4   5        6.80        8.00      0.62 o
   5  -4   5        1.52        1.85      0.76 o
  -5  -3   5        1.91        1.21      0.81 o
  -4  -3   5        4.40        5.77      0.64 o
  -3  -3   5       36.65       34.67      1.15 o
  -2  -3   5        8.21        6.89      0.57 o
  -1  -3   5        8.27        9.44      0.53 o
   0  -3   5       19.47       18.45      0.82 o
   1  -3   5       36.46       47.48      1.29 o
   2  -3   5      112.14       99.10      1.77 o
   3  -3   5      637.17      608.15     10.01 o
   4  -3   5       84.14       84.80      3.82 o
   5  -3   5        9.05       10.42      0.87 o
  -5  -2   5        0.82        0.19      0.60 o
  -4  -2   5        5.24        4.32      0.67 o
  -3  -2   5        8.22        7.79      0.54 o
  -2  -2   5      117.40      120.70      2.49 o
  -1  -2   5      429.47      393.57      6.77 o
   0  -2   5       27.75       37.06      0.90 o
   1  -2   5      466.17      509.32      8.48 o
   2  -2   5      171.50      183.91      2.74 o
   3  -2   5      101.82      104.63      1.73 o
   4  -2   5        2.14        2.53      0.44 o
   5  -2   5       15.88       15.74      1.04 o
   6  -2   5        0.76        0.48      0.58 o
  -5  -1   5        6.72        5.70      0.87 o
  -4  -1   5       53.45       51.94      1.38 o
  -3  -1   5        0.59        0.55      0.27 o
  -2  -1   5       67.45       70.14      1.41 o
  -1  -1   5       43.32       63.42      1.29 o
   0  -1   5       20.36       22.04      0.98 o
   1  -1   5     1602.67     1694.68     30.35 o
   2  -1   5      287.56      294.87      4.56 o
   3  -1   5      164.45      176.79      2.94 o
   4  -1   5       36.84       29.35      1.10 o
   5  -1   5       17.00       15.06      1.07 o
   6  -1   5        5.15        6.62      0.92 o
  -5   0   5       16.75       18.54      1.31 o
  -4   0   5        0.02       -0.08      0.30 o
  -3   0   5       54.97       54.88      1.26 o
  -2   0   5        0.67        3.15      0.34 o
  -1   0   5       30.83       38.62      0.73 o
   0   0   5       13.35        9.79      0.56 o
   1   0   5       23.79       22.95      0.47 o
   2   0   5      155.47      149.86      2.28 o
   3   0   5      251.09      238.05      3.79 o
   4   0   5      119.63      130.42      2.63 o
   5   0   5        8.98       10.12      0.90 o
   6   0   5       58.99       66.96      3.43 o
  -5   1   5        1.56        1.94      1.32 o
  -4   1   5        0.02       -0.53      0.35 o
  -3   1   5       96.65       96.27      1.68 o
  -2   1   5      408.81      433.48      6.09 o
  -1   1   5     1265.58     1345.45     18.86 o
   0   1   5     1148.38     1148.44     12.92 o
   1   1   5      269.96      266.29      3.81 o
   2   1   5       59.88       51.89      1.09 o
   3   1   5       45.07       48.23      1.23 o
   4   1   5       27.56       28.48      0.96 o
   5   1   5        4.07        3.84      0.61 o
   6   1   5       17.68       19.84      1.51 o
  -5   2   5       19.07       17.50      1.15 o
  -4   2   5       28.85       28.05      1.25 o
  -3   2   5      125.32      123.61      2.07 o
  -2   2   5        0.98        0.04      0.13 o
  -1   2   5       56.29       72.89      1.16 o
   0   2   5     1053.78     1039.70     12.45 o
   1   2   5      313.07      305.01      5.87 o
   2   2   5      454.79      422.44      8.71 o
   3   2   5       39.24       31.61      0.98 o
   4   2   5      141.71      139.52      2.65 o
   5   2   5       16.98       19.06      0.93 o
   6   2   5        4.65        6.49      0.95 o
  -5   3   5        1.60        1.59      0.53 o
  -4   3   5        6.56        5.91      0.53 o
  -3   3   5      367.87      364.23      4.96 o
  -2   3   5      141.47      140.80      2.40 o
  -1   3   5      165.21      181.41      2.37 o
   0   3   5       43.76       49.52      0.94 o
   1   3   5       12.18       12.57      0.67 o
   2   3   5       77.49       74.02      1.68 o
   3   3   5       12.30       12.16      0.63 o
   4   3   5        0.95        0.91      0.37 o
   5   3   5        0.05        0.17      0.41 o
   6   3   5        0.88       -0.30      0.73 o
  -5   4   5        0.10        0.27      0.43 o
  -4   4   5       72.11       62.75      1.66 o
  -3   4   5      267.29      250.81      3.81 o
  -2   4   5       65.57       74.97      1.35 o
  -1   4   5      112.29      108.44      1.63 o
   0   4   5       88.40       85.06      1.44 o
   1   4   5       30.25       29.20      0.89 o
   2   4   5      934.25      907.82     13.77 o
   3   4   5       36.86       31.70      1.21 o
   4   4   5        8.08        8.11      0.65 o
   5   4   5        0.62        2.04      0.50 o
   6   4   5        0.49        0.25      1.29 o
  -5   5   5        5.66        5.86      0.73 o
  -4   5   5        1.46        0.71      0.36 o
  -3   5   5      107.67      108.59      2.38 o
  -2   5   5        9.47        8.79      0.42 o
  -1   5   5      238.03      241.63      4.23 o
   0   5   5       34.93       27.43      0.78 o
   1   5   5       49.19       48.50      1.44 o
   2   5   5       91.27       83.79      2.34 o
   3   5   5        1.31        1.72      0.35 o
   4   5   5        2.79        3.15      0.87 o
   5   5   5        4.44        2.94      0.72 o
  -4   6   5       26.33       27.84      1.00 o
  -3   6   5        1.10        0.71      0.31 o
  -2   6   5      202.95      202.55      3.37 o
  -1   6   5        0.11       -0.37      0.25 o
   0   6   5        7.81        7.80      0.60 o
   1   6   5        9.80        9.21      1.01 o
   2   6   5      354.17      352.60      6.37 o
   3   6   5        4.40        3.65      1.43 o
   4   6   5        0.52       -0.51      0.87 o
   5   6   5        1.35        0.94      0.62 o
  -4   7   5        1.40        0.85      0.41 o
  -3   7   5       14.00       13.59      0.70 o
  -2   7   5        7.06        5.43      0.49 o
  -1   7   5      123.04      128.95      2.95 o
   0   7   5       29.04       26.78      0.97 o
   1   7   5       55.44       58.26      1.77 o
   2   7   5        1.68        1.56      0.63 o
   3   7   5        0.33        0.32      0.83 o
   4   7   5        0.08       -1.00      0.84 o
  -3   8   5        2.42        1.23      0.43 o
  -2   8   5        9.66       10.68      0.69 o
  -1   8   5       20.48       23.47      1.45 o
   0   8   5       23.16       20.84      1.13 o
   1   8   5        0.89        0.90      0.41 o
   2   8   5       11.00       13.16      1.97 o
   3   8   5        1.97        0.85      1.08 o
   4   8   5        0.06       -0.60      0.84 o
  -2   9   5        2.18        1.91      0.57 o
  -1   9   5        0.32        0.89      0.59 o
   0   9   5        1.97        1.47      0.56 o
   1   9   5        3.51        4.17      0.81 o
   2   9   5        1.54        0.66      1.18 o
   3   9   5        0.04        0.91      0.96 o
  -1  10   5        9.35        7.09      0.97 o
   0  10   5        0.39        0.96      1.04 o
   1  10   5        2.15        3.77      1.09 o
  -1  -8   6       13.56       13.75      3.41 o
   0  -8   6       14.47       15.33      1.28 o
   1  -8   6        0.15       -0.36      1.04 o
   2  -8   6        9.28       12.63      1.83 o
  -3  -7   6        0.10        0.13      0.94 o
  -2  -7   6       10.49       11.65      1.57 o
  -1  -7   6        0.84        1.00      1.10 o
   0  -7   6        6.69        4.64      0.66 o
   1  -7   6       37.10       37.19      1.45 o
   2  -7   6        1.06        0.72      0.59 o
   3  -7   6        0.17        0.35      0.54 o
  -3  -6   6       10.33        8.01      1.48 o
  -2  -6   6       11.71       14.39      1.64 o
  -1  -6   6      121.25      124.49      6.16 o
   0  -6   6      201.13      204.68      3.97 o
   1  -6   6        4.99        4.82      0.54 o
   2  -6   6        0.00        0.19      0.64 o
   3  -6   6       55.52       57.87      2.05 o
   4  -6   6        8.45        8.07      0.87 o
  -4  -5   6        0.03        0.15      0.51 o
  -3  -5   6        1.29        0.62      0.67 o
  -2  -5   6      198.64      201.96     17.07 o
  -1  -5   6       29.87       29.10      1.36 o
   0  -5   6       13.95       14.07      0.97 o
   1  -5   6      199.37      186.22      3.52 o
   2  -5   6       86.42       84.21      2.53 o
   3  -5   6       38.29       35.25      2.06 o
   4  -5   6        1.89        2.60      0.60 o
  -4  -4   6        8.66        9.85      1.24 o
  -3  -4   6       24.30       24.06      1.56 o
  -2  -4   6      184.17      177.44      5.76 o
  -1  -4   6      113.73      116.42      2.53 o
   0  -4   6        8.77       11.81      0.80 o
   1  -4   6       34.92       33.24      1.49 o
   2  -4   6        0.27        1.07      0.34 o
   3  -4   6      206.90      208.89      4.28 o
   4  -4   6       22.66       21.07      1.54 o
   5  -4   6        0.12       -0.14      0.50 o
  -5  -3   6        5.70        5.32      1.20 o
  -4  -3   6       56.89       57.04      1.94 o
  -3  -3   6       31.65       30.90      1.15 o
  -2  -3   6      367.92      372.56      6.71 o
  -1  -3   6       17.30       17.07      0.90 o
   0  -3   6        6.03       10.19      0.61 o
   1  -3   6      256.99      263.89      4.59 o
   2  -3   6       10.31       10.35      0.58 o
   3  -3   6      119.78      124.27      2.75 o
   4  -3   6      155.66      152.87      3.37 o
   5  -3   6        4.90        3.47      0.75 o
  -5  -2   6        4.26        5.55      1.29 o
  -4  -2   6       42.87       43.32      1.64 o
  -3  -2   6       72.06       73.52      1.66 o
  -2  -2   6       92.66       99.33      1.92 o
  -1  -2   6        2.69        1.62      0.37 o
   0  -2   6      318.30      317.58      7.00 o
   1  -2   6        0.67        2.56      0.37 o
   2  -2   6       74.38       71.68      1.37 o
   3  -2   6      287.41      311.13      4.85 o
   4  -2   6        0.55        0.42      0.46 o
   5  -2   6        2.73        1.31      0.57 o
  -5  -1   6       24.26       23.64      1.54 o
  -4  -1   6      309.26      302.10      5.53 o
  -3  -1   6      532.30      531.73      8.27 o
  -2  -1   6      162.69      147.38      2.40 o
  -1  -1   6      253.65      252.97      3.73 o
   0  -1   6      549.46      568.37      9.54 o
   1  -1   6        0.43        1.93      0.25 o
   2  -1   6      127.57      139.29      2.95 o
   3  -1   6        3.88        2.95      0.36 o
   4  -1   6        0.03       -0.45      0.30 o
   5  -1   6        0.20       -0.40      0.49 o
   6  -1   6        3.94        3.65      0.78 o
  -5   0   6       26.15       26.19      2.19 o
  -4   0   6       85.73       85.62      2.26 o
  -3   0   6       15.15       13.18      0.61 o
  -2   0   6       42.57       33.19      0.87 o
  -1   0   6     1543.48     1718.09     27.85 o
   0   0   6     1747.94     1806.05     29.25 o
   1   0   6      817.98      848.36     12.75 o
   2   0   6      254.49      234.28      3.68 o
   3   0   6        4.19        4.95      0.44 o
   4   0   6       13.08       11.62      0.97 o
   5   0   6        0.26        0.13      0.40 o
   6   0   6        4.57        3.58      1.00 o
  -5   1   6       31.02       32.55      1.69 o
  -4   1   6      151.82      149.76      3.97 o
  -3   1   6       50.03       51.72      1.18 o
  -2   1   6       67.77       64.15      1.73 o
  -1   1   6       23.19       23.21      0.55 o
   0   1   6        1.20        0.98      0.19 o
   1   1   6       82.85       80.65      1.47 o
   2   1   6       58.27       53.48      1.47 o
   3   1   6       34.54       32.96      1.01 o
   4   1   6        3.63        3.74      0.48 o
   5   1   6        0.36        0.38      0.43 o
   6   1   6        0.31        0.60      0.69 o
  -5   2   6       27.00       31.98      1.55 o
  -4   2   6        5.97        5.55      0.66 o
  -3   2   6       10.37       12.26      0.52 o
  -2   2   6      114.06      113.41      1.74 o
  -1   2   6     1463.65     1589.56     21.47 o
   0   2   6        4.34        5.57      0.32 o
   1   2   6        9.86       10.91      0.54 o
   2   2   6       29.93       29.69      0.75 o
   3   2   6       32.70       31.06      1.39 o
   4   2   6        8.81        8.95      0.61 o
   5   2   6       15.48       12.90      0.91 o
   6   2   6        1.32        0.34      1.25 o
  -5   3   6       26.39       28.45      2.00 o
  -4   3   6        9.34       11.09      0.85 o
  -3   3   6      263.19      263.94      3.98 o
  -2   3   6      235.98      230.49      3.19 o
  -1   3   6      427.85      460.07      6.02 o
   0   3   6      158.57      153.86      2.58 o
   1   3   6       12.52       14.02      0.58 o
   2   3   6        1.40        0.32      0.22 o
   3   3   6        0.48        0.73      0.30 o
   4   3   6       35.22       36.85      1.13 o
   5   3   6        8.47        8.53      0.77 o
   6   3   6        4.00        2.36      0.98 o
  -5   4   6        3.57        2.62      0.58 o
  -4   4   6       44.71       43.94      1.51 o
  -3   4   6      439.17      420.48     10.57 o
  -2   4   6       99.85      100.52      1.88 o
  -1   4   6      387.93      409.05      5.41 o
   0   4   6        8.88        8.42      0.43 o
   1   4   6       29.85       28.79      0.92 o
   2   4   6       39.40       41.05      1.90 o
   3   4   6      461.02      475.78      7.60 o
   4   4   6        0.64        0.56      0.39 o
   5   4   6        1.79        0.97      0.51 o
  -4   5   6       20.44       17.31      1.08 o
  -3   5   6       20.43       16.61      0.86 o
  -2   5   6       13.06       14.22      0.63 o
  -1   5   6       47.68       46.41      0.97 o
   0   5   6      115.11      113.07      2.05 o
   1   5   6       17.59       14.24      1.06 o
   2   5   6        3.54        4.60      0.62 o
   3   5   6        3.02        2.85      0.74 o
   4   5   6       11.25       13.25      1.15 o
   5   5   6        2.46        2.49      0.69 o
  -4   6   6        0.39        0.53      0.38 o
  -3   6   6      161.99      158.27      3.37 o
  -2   6   6       10.02        8.67      0.75 o
  -1   6   6       56.54       57.20      1.43 o
   0   6   6        1.44        1.00      0.32 o
   1   6   6        0.18        0.41      0.37 o
   2   6   6        1.49        0.53      0.62 o
   3   6   6      401.19      373.24     13.52 o
   4   6   6        0.05       -1.37      0.98 o
   5   6   6        2.06        0.60      0.78 o
  -4   7   6       11.96       11.54      0.91 o
  -3   7   6        8.82       10.17      0.74 o
  -2   7   6        9.54       10.29      0.72 o
  -1   7   6        3.61        3.39      0.52 o
   0   7   6        2.29        2.71      0.48 o
   1   7   6       32.45       32.34      1.14 o
   2   7   6        1.36        1.50      0.68 o
   3   7   6        3.68        2.72      1.27 o
   4   7   6        1.38       -1.14      0.82 o
  -3   8   6       13.34       16.31      0.94 o
  -2   8   6       18.12       18.50      1.07 o
  -1   8   6        0.75        0.30      0.42 o
   0   8   6       13.92       13.81      0.96 o
   1   8   6       43.61       42.05      2.08 o
   2   8   6        3.86        5.66      0.89 o
   3   8   6        2.31        1.55      1.23 o
   4   8   6        0.81       -0.28      1.66 o
  -2   9   6        1.64        1.07      0.56 o
  -1   9   6       14.69       15.79      1.43 o
   0   9   6        7.78       11.09      1.11 o
   1   9   6        0.42        1.31      2.04 o
   2   9   6        3.60        3.66      1.03 o
   3   9   6        1.00        0.06      0.92 o
   0  10   6        0.25        1.41      0.87 o
   1  10   6       13.50       14.77      2.87 o
   0  -8   7       11.26       13.21      2.37 o
  -2  -7   7        1.58        2.29      1.06 o
  -1  -7   7        0.04       -1.12      0.75 o
   0  -7   7       56.89       54.97      2.98 o
   1  -7   7        0.09        1.07      1.06 o
   2  -7   7       48.11       54.60      2.93 o
  -3  -6   7        0.20       -0.36      0.88 o
  -2  -6   7      104.49      105.09      4.78 o
  -1  -6   7        0.22       -0.26      0.75 o
   0  -6   7        0.16        0.18      0.43 o
   1  -6   7        6.00        5.07      0.57 o
   2  -6   7        0.68        0.24      0.55 o
   3  -6   7        0.00        0.06      0.54 o
  -4  -5   7        1.82        1.63      0.70 o
  -3  -5   7       19.95       13.60      1.69 o
  -2  -5   7       25.18       25.48      3.65 o
  -1  -5   7       39.25       39.60      1.84 o
   0  -5   7        5.03        4.88      0.67 o
   1  -5   7      257.82      246.99      4.54 o
   2  -5   7       22.17       22.29      1.33 o
   3  -5   7        1.53        1.89      0.59 o
   4  -5   7        0.16       -0.13      0.51 o
  -4  -4   7        2.84        2.64      0.72 o
  -3  -4   7        3.88        4.73      0.71 o
  -2  -4   7      209.32      209.86      9.72 o
  -1  -4   7       13.56       15.23      1.02 o
   0  -4   7      328.77      319.54      7.87 o
   1  -4   7       46.22       52.04      1.34 o
   2  -4   7       61.39       60.00      1.70 o
   3  -4   7       11.33       10.31      1.54 o
   4  -4   7        0.54        0.45      0.53 o
   5  -4   7        4.00        6.16      0.83 o
  -4  -3   7       23.89       23.68      2.35 o
  -3  -3   7       58.97       53.92      1.54 o
  -2  -3   7      510.11      527.86      9.68 o
  -1  -3   7        1.23        2.05      0.43 o
   0  -3   7        1.40        0.92      0.33 o
   1  -3   7      158.30      151.30      3.54 o
   2  -3   7        2.82        2.32      0.47 o
   3  -3   7       78.45       77.54      1.70 o
   4  -3   7      193.69      200.89      4.26 o
   5  -3   7       13.70       14.30      1.11 o
  -5  -2   7       10.40       10.45      1.41 o
  -4  -2   7        0.17       -0.09      0.47 o
  -3  -2   7        0.15       -0.22      0.31 o
  -2  -2   7       31.77       31.76      0.95 o
  -1  -2   7      178.81      192.96      3.38 o
   0  -2   7      348.61      359.35      6.30 o
   1  -2   7       38.64       37.01      1.12 o
   2  -2   7       99.64      106.64      2.63 o
   3  -2   7       72.64       72.84      1.49 o
   4  -2   7        7.00        8.06      0.71 o
   5  -2   7        3.49        4.66      0.78 o
  -5  -1   7       10.38       10.41      1.41 o
  -4  -1   7        6.96        4.44      0.63 o
  -3  -1   7        8.72        9.48      0.66 o
  -2  -1   7       88.52       79.08      1.76 o
  -1  -1   7        6.07        5.37      0.34 o
   0  -1   7        6.08        9.89      0.41 o
   1  -1   7        4.78        4.84      0.33 o
   2  -1   7      106.06      111.25      1.94 o
   3  -1   7       46.07       43.88      1.19 o
   4  -1   7      200.18      204.16      4.33 o
   5  -1   7       24.12       25.51      1.49 o
  -5   0   7        3.50        3.94      1.02 o
  -4   0   7       15.78       13.68      1.13 o
  -3   0   7        8.77        8.45      0.66 o
  -2   0   7        2.05        2.40      0.42 o
  -1   0   7      113.74      105.96      2.19 o
   0   0   7      146.41      130.37      2.24 o
   1   0   7       12.58       16.23      0.80 o
   2   0   7      201.26      192.68      3.51 o
   3   0   7      107.32      117.59      2.41 o
   4   0   7       51.44       53.10      1.47 o
   5   0   7        2.09        2.39      0.69 o
   6   0   7        4.16        3.24      0.97 o
  -5   1   7       11.30       12.63      1.17 o
  -4   1   7       26.77       24.36      1.41 o
  -3   1   7      226.08      232.74      4.36 o
  -2   1   7        7.69        6.18      0.38 o
  -1   1   7      268.13      280.64      4.33 o
   0   1   7        1.85        3.38      0.32 o
   1   1   7        3.90        3.96      0.25 o
   2   1   7      573.19      598.93      9.05 o
   3   1   7       60.43       58.26      1.46 o
   4   1   7       47.33       51.04      1.45 o
   5   1   7        7.81        7.32      0.70 o
   6   1   7        5.54        6.12      1.01 o
  -5   2   7        5.01        4.67      0.79 o
  -4   2   7       52.36       46.49      2.73 o
  -3   2   7        0.08        0.78      0.26 o
  -2   2   7       65.91       61.29      1.19 o
  -1   2   7       22.25       32.99      1.02 o
   0   2   7        6.21        4.65      0.35 o
   1   2   7        2.89        1.83      0.33 o
   2   2   7       12.73       13.16      0.59 o
   3   2   7       58.25       58.61      1.89 o
   4   2   7       27.07       22.93      1.69 o
   5   2   7       30.75       31.69      1.72 o
   6   2   7        1.47        1.74      0.78 o
  -5   3   7        0.24        0.52      0.56 o
  -4   3   7        1.49        1.50      0.50 o
  -3   3   7        0.68        0.66      0.29 o
  -2   3   7       11.84       12.23      0.58 o
  -1   3   7      253.31      252.77      3.96 o
   0   3   7      397.82      400.53      6.75 o
   1   3   7      399.79      388.85      6.73 o
   2   3   7       84.35       77.12      1.79 o
   3   3   7       15.07       14.94      0.87 o
   4   3   7       10.81       11.27      0.76 o
   5   3   7        2.30        2.69      0.55 o
  -4   4   7       21.79       19.97      1.20 o
  -3   4   7       28.91       27.91      1.07 o
  -2   4   7       79.77       82.45      1.68 o
  -1   4   7       30.34       31.76      0.74 o
   0   4   7        1.08        1.91      0.29 o
   1   4   7      139.52      132.79      2.65 o
   2   4   7       43.50       47.15      1.33 o
   3   4   7       21.86       21.25      1.02 o
   4   4   7        3.77        4.37      0.56 o
   5   4   7       24.19       21.89      1.29 o
  -4   5   7        2.85        2.96      0.52 o
  -3   5   7        0.17       -0.22      0.34 o
  -2   5   7      315.74      322.87      5.18 o
  -1   5   7       47.14       42.22      1.03 o
   0   5   7      106.72      105.27      1.98 o
   1   5   7       14.15       14.31      0.77 o
   2   5   7       11.89       10.74      0.71 o
   3   5   7       21.20       19.52      1.35 o
   4   5   7        0.22        0.62      0.55 o
   5   5   7        0.41        1.12      0.63 o
  -4   6   7        1.47        1.44      0.48 o
  -3   6   7       56.34       50.45      1.65 o
  -2   6   7       76.07       71.85      2.13 o
  -1   6   7       66.37       69.27      1.68 o
   0   6   7       33.60       33.92      1.12 o
   1   6   7       28.40       29.60      1.04 o
   2   6   7        5.54        5.09      0.64 o
   3   6   7      216.17      198.01      6.45 o
   4   6   7        3.71        1.36      1.45 o
   5   6   7        0.30       -0.54      0.56 o
  -3   7   7        6.37        5.06      0.59 o
  -2   7   7       49.85       47.75      1.52 o
  -1   7   7        0.00       -0.08      0.39 o
   0   7   7       70.65       71.15      1.75 o
   1   7   7        0.04       -0.20      0.33 o
   2   7   7       13.25       10.69      1.25 o
   3   7   7       12.30       12.29      1.74 o
   4   7   7        0.69       -0.56      0.88 o
  -3   8   7        6.98        7.74      0.75 o
  -2   8   7        0.03       -0.60      0.46 o
  -1   8   7       71.38       74.46      2.15 o
   0   8   7        0.01       -0.43      0.53 o
   1   8   7        1.73        1.55      0.62 o
   2   8   7        0.53        0.85      0.65 o
   3   8   7       59.54       56.97      3.02 o
   4   8   7        0.17       -0.45      0.94 o
  -2   9   7        2.54        2.53      0.64 o
  -1   9   7        1.44        2.16      0.66 o
   0   9   7       21.69       23.73      1.52 o
   1   9   7        8.62        8.45      1.25 o
   2   9   7        6.06        5.78      1.14 o
   3   9   7        0.08        0.01      0.86 o
   1  10   7        5.84        5.59      1.25 o
  -1  -7   8        0.46        0.45      0.88 o
   0  -7   8        0.25       -0.25      1.08 o
   1  -7   8        0.50       -0.49      0.79 o
   2  -7   8        0.27       -0.35      0.82 o
  -2  -6   8        0.28       -0.39      0.88 o
  -1  -6   8        1.04        1.00      0.87 o
   0  -6   8       74.64       74.11      2.19 o
   1  -6   8       35.26       38.34      5.11 o
   2  -6   8        1.58        1.56      0.82 o
   3  -6   8        9.80       11.56      1.12 o
  -3  -5   8        1.53        1.82      1.03 o
  -2  -5   8        0.26       -0.60      0.73 o
  -1  -5   8       21.75       21.24      1.86 o
   0  -5   8        0.60        1.36      0.50 o
   1  -5   8        7.48        5.01      0.53 o
   2  -5   8       45.71       43.55      1.84 o
   3  -5   8        8.38        9.32      1.27 o
   4  -5   8        0.72        1.33      0.79 o
  -4  -4   8        6.99        6.63      1.41 o
  -3  -4   8        5.24        2.99      0.66 o
  -2  -4   8       57.00       43.85      3.09 o
  -1  -4   8        0.22        1.30      0.60 o
   0  -4   8      185.13      176.99      3.42 o
   1  -4   8      214.18      201.49      5.29 o
   2  -4   8        3.35        3.28      0.48 o
   3  -4   8        0.00       -0.33      0.45 o
   4  -4   8       43.90       51.62      2.36 o
  -4  -3   8       17.69       21.42      1.47 o
  -3  -3   8        1.48        1.40      0.51 o
  -2  -3   8        0.02       -0.48      0.32 o
  -1  -3   8      324.23      335.89      7.14 o
   0  -3   8       20.26       18.43      0.90 o
   1  -3   8       39.55       38.51      1.44 o
   2  -3   8      111.51      105.61      2.27 o
   3  -3   8       37.42       38.32      1.40 o
   4  -3   8        9.27        8.29      1.66 o
   5  -3   8        0.25        0.47      0.61 o
  -4  -2   8       15.82       13.20      1.32 o
  -3  -2   8       21.18       21.51      1.11 o
  -2  -2   8       80.99       74.60      1.76 o
  -1  -2   8      411.70      424.27      6.84 o
   0  -2   8       91.55       93.65      2.11 o
   1  -2   8        5.89        3.76      0.39 o
   2  -2   8       28.59       29.45      0.97 o
   3  -2   8        0.52        0.21      0.27 o
   4  -2   8       97.44      104.72      2.60 o
   5  -2   8        4.04        4.10      1.06 o
  -4  -1   8        9.44        8.85      0.83 o
  -3  -1   8      221.03      214.21      3.78 o
  -2  -1   8       69.03       67.00      1.60 o
  -1  -1   8      320.91      334.78      6.00 o
   0  -1   8       24.76       24.26      0.95 o
   1  -1   8       13.68       15.30      0.69 o
   2  -1   8      162.08      164.13      3.10 o
   3  -1   8        0.01       -0.35      0.23 o
   4  -1   8      107.58      109.16      2.86 o
   5  -1   8       52.30       55.70      2.15 o
  -5   0   8        2.64        3.65      1.06 o
  -4   0   8       20.00       23.46      2.10 o
  -3   0   8       72.21       76.89      2.16 o
  -2   0   8      145.35      138.97      3.21 o
  -1   0   8       60.27       63.63      1.38 o
   0   0   8       32.17       33.40      0.84 o
   1   0   8      234.57      229.07      4.22 o
   2   0   8       21.74       28.32      1.07 o
   3   0   8       25.29       22.01      1.09 o
   4   0   8       71.14       77.30      2.66 o
   5   0   8        0.03       -0.13      0.75 o
  -5   1   8       20.26       24.30      1.96 o
  -4   1   8       22.81       21.26      1.40 o
  -3   1   8      459.16      436.27      8.29 o
  -2   1   8      567.64      543.62      8.41 o
  -1   1   8      219.87      204.48      3.73 o
   0   1   8      237.84      244.61      5.03 o
   1   1   8      304.56      302.41      4.34 o
   2   1   8        3.39        2.65      0.33 o
   3   1   8        6.11        7.42      0.57 o
   4   1   8        2.97        4.81      0.66 o
   5   1   8        0.11        0.03      0.58 o
  -5   2   8       20.37       20.85      1.46 o
  -4   2   8       39.84       41.42      2.68 o
  -3   2   8       79.89       80.50      1.58 o
  -2   2   8        4.18        3.79      0.34 o
  -1   2   8        9.45        9.43      0.58 o
   0   2   8      805.57      846.44     12.62 o
   1   2   8      488.85      506.16      7.74 o
   2   2   8      282.45      284.46      4.60 o
   3   2   8       45.37       44.14      1.39 o
   4   2   8        7.70        7.94      0.67 o
   5   2   8        3.40        1.54      0.52 o
  -4   3   8       63.06       63.54      2.21 o
  -3   3   8      128.33      121.18      2.56 o
  -2   3   8      132.93      130.86      2.19 o
  -1   3   8       22.59       21.55      0.72 o
   0   3   8       11.01       11.95      0.63 o
   1   3   8        0.58       -0.01      0.23 o
   2   3   8        4.86        2.46      0.57 o
   3   3   8        1.74        1.05      0.34 o
   4   3   8        5.27        2.91      0.56 o
   5   3   8        1.07        1.60      0.77 o
  -4   4   8       15.50       17.04      1.13 o
  -3   4   8        0.58        0.07      0.39 o
  -2   4   8       19.82       19.65      0.82 o
  -1   4   8       96.11       99.73      1.77 o
   0   4   8      512.21      529.12      8.87 o
   1   4   8        7.27        8.13      0.61 o
   2   4   8        1.48        2.57      0.42 o
   3   4   8        0.67        0.94      0.49 o
   4   4   8        8.21        7.89      0.74 o
   5   4   8        0.10        0.52      0.52 o
  -4   5   8       24.39       25.20      1.34 o
  -3   5   8        1.63        3.46      0.53 o
  -2   5   8      125.39      127.42      2.98 o
  -1   5   8       57.85       61.14      1.37 o
   0   5   8      148.72      150.65      2.69 o
   1   5   8       31.27       29.80      1.03 o
   2   5   8        0.12       -0.09      0.35 o
   3   5   8        0.46        0.11      0.48 o
   4   5   8        0.92        0.61      0.66 o
   5   5   8        3.80        4.11      0.82 o
  -4   6   8        8.06        7.59      0.77 o
  -3   6   8       41.70       41.58      1.44 o
  -2   6   8      294.16      291.88      5.99 o
  -1   6   8       34.85       34.91      1.23 o
   0   6   8       71.14       74.21      1.60 o
   1   6   8        2.12        1.55      0.39 o
   2   6   8        3.70        2.89      0.66 o
   3   6   8        1.95        2.09      0.92 o
   4   6   8       72.39       75.21      4.19 o
   5   6   8        0.34        0.22      0.58 o
  -3   7   8       11.88       10.41      0.85 o
  -2   7   8        3.35        4.88      0.62 o
  -1   7   8        0.07        0.07      0.42 o
   0   7   8       11.90       13.34      1.03 o
   1   7   8       10.80        9.48      0.73 o
   2   7   8        2.21        2.62      1.38 o
   3   7   8        0.35        2.12      0.90 o
   4   7   8        0.20        1.45      1.00 o
  -2   8   8       64.53       64.14      2.23 o
  -1   8   8        0.03       -0.68      0.45 o
   0   8   8        7.69        8.40      0.81 o
   1   8   8        0.14       -0.46      0.41 o
   2   8   8        0.87        0.53      0.74 o
   3   8   8        4.14        1.89      1.33 o
  -1   9   8        3.64        3.96      0.79 o
   0   9   8        0.29        0.04      1.31 o
   1   9   8        0.03       -0.24      0.79 o
   2   9   8        1.75        2.17      0.95 o
   0  -7   9        0.08       -0.54      1.12 o
  -2  -6   9       30.39       38.40      2.94 o
  -1  -6   9        1.49        0.87      1.04 o
   0  -6   9       67.41       76.30      3.42 o
   1  -6   9       14.91       14.27      2.20 o
   2  -6   9        1.71        1.78      1.14 o
  -3  -5   9        3.34        4.32      1.26 o
  -2  -5   9        5.09        5.04      2.58 o
  -1  -5   9        2.24        3.82      1.07 o
   0  -5   9        1.26        0.29      0.62 o
   1  -5   9       85.72       86.34      2.88 o
   2  -5   9        1.56        1.04      0.73 o
   3  -5   9       49.20       46.59      2.45 o
  -3  -4   9       63.92       54.13      4.17 o
  -2  -4   9        0.89        0.70      0.80 o
  -1  -4   9      284.14      262.03      8.43 o
   0  -4   9        2.96        1.34      0.37 o
   1  -4   9       22.08       21.01      1.21 o
   2  -4   9        4.39        2.71      0.49 o
   3  -4   9        0.01       -0.29      0.53 o
   4  -4   9        0.29        0.79      0.63 o
  -4  -3   9        4.08        4.65      2.78 o
  -3  -3   9        0.09        0.50      0.81 o
  -2  -3   9       51.97       43.98      2.61 o
  -1  -3   9       73.22       77.27      3.23 o
   0  -3   9      107.41      104.05      2.22 o
   1  -3   9        5.55        2.86      0.59 o
   2  -3   9      305.00      305.62      5.50 o
   3  -3   9       25.37       26.10      1.52 o
   4  -3   9        1.46        1.54      0.65 o
  -4  -2   9       35.92       39.69      2.74 o
  -3  -2   9        5.09        5.86      0.75 o
  -2  -2   9        4.85        4.11      0.77 o
  -1  -2   9      215.80      204.76      3.82 o
   0  -2   9        0.53        1.23      0.26 o
   1  -2   9      395.28      389.44      6.72 o
   2  -2   9       49.75       53.75      1.44 o
   3  -2   9       50.44       53.98      1.40 o
   4  -2   9       12.32       12.13      1.10 o
   5  -2   9        1.40        2.82      0.92 o
  -4  -1   9        3.60        3.58      1.37 o
  -3  -1   9       74.95       76.00      3.54 o
  -2  -1   9       60.35       58.69      2.72 o
  -1  -1   9      928.87      885.65     17.82 o
   0  -1   9        0.02        0.36      0.28 o
   1  -1   9        3.38        1.58      0.38 o
   2  -1   9       50.23       51.19      1.33 o
   3  -1   9        0.01       -0.08      0.25 o
   4  -1   9       32.84       35.16      1.67 o
   5  -1   9       80.80       79.00      3.74 o
  -4   0   9       23.01       25.39      1.99 o
  -3   0   9        0.15        1.08      0.47 o
  -2   0   9        0.53        0.20      0.44 o
  -1   0   9        7.30        7.35      0.51 o
   0   0   9      261.57      268.89      4.94 o
   1   0   9      163.63      156.57      3.43 o
   2   0   9        2.67        2.24      0.47 o
   3   0   9       41.93       42.10      1.61 o
   4   0   9       50.31       57.50      2.22 o
   5   0   9        1.83        1.10      0.91 o
  -4   1   9       49.13       49.86      2.95 o
  -3   1   9       29.51       22.31      1.03 o
  -2   1   9      112.97      115.40      3.17 o
  -1   1   9       80.53       75.45      1.74 o
   0   1   9        0.03        0.29      0.29 o
   1   1   9        1.11        1.51      0.35 o
   2   1   9        0.19        0.13      0.25 o
   3   1   9       53.80       60.16      1.70 o
   4   1   9        7.49        8.15      0.77 o
   5   1   9       36.47       36.66      1.92 o
  -4   2   9        1.74        1.54      0.64 o
  -3   2   9       57.80       52.13      1.45 o
  -2   2   9        9.53        8.78      0.49 o
  -1   2   9       29.27       29.73      1.11 o
   0   2   9       17.62       17.28      0.81 o
   1   2   9        1.56        1.06      0.21 o
   2   2   9        9.72        7.55      0.49 o
   3   2   9       28.23       26.42      1.56 o
   4   2   9       31.88       35.06      2.67 o
   5   2   9       11.33       12.25      1.06 o
  -4   3   9       13.57       13.22      1.11 o
  -3   3   9       54.83       53.88      1.51 o
  -2   3   9      246.45      260.76      4.00 o
  -1   3   9        2.31        1.03      0.36 o
   0   3   9      238.69      242.48      4.39 o
   1   3   9        4.71        4.76      0.42 o
   2   3   9       17.11       16.65      0.86 o
   3   3   9      100.17      100.37      3.81 o
   4   3   9        5.65        4.49      0.69 o
   5   3   9        7.30        7.75      1.14 o
  -4   4   9       24.95       25.40      1.79 o
  -3   4   9       64.37       64.57      2.16 o
  -2   4   9        0.77        0.00      0.25 o
  -1   4   9       40.06       44.69      1.28 o
   0   4   9       32.50       36.92      1.13 o
   1   4   9       12.63       13.35      0.67 o
   2   4   9        0.71        1.21      0.40 o
   3   4   9        8.54        7.40      0.71 o
   4   4   9       10.55       10.60      1.34 o
   5   4   9        1.98        2.53      0.71 o
  -4   5   9        0.00        0.57      0.53 o
  -3   5   9        8.85        8.35      0.83 o
  -2   5   9        4.46        5.71      0.63 o
  -1   5   9        4.99        5.26      0.67 o
   0   5   9       56.64       55.71      1.34 o
   1   5   9       49.83       46.34      1.50 o
   2   5   9       58.12       54.49      3.20 o
   3   5   9        5.19        5.72      1.06 o
   4   5   9        2.54        4.04      0.75 o
   5   5   9        1.53        1.66      1.08 o
  -3   6   9        7.91        7.19      0.85 o
  -2   6   9       22.31       23.62      1.14 o
  -1   6   9       24.03       25.56      1.06 o
   0   6   9       39.38       37.62      1.08 o
   1   6   9        0.05        0.02      0.29 o
   2   6   9        6.25        4.36      0.76 o
   3   6   9        3.70        4.25      1.01 o
   4   6   9        0.11       -0.52      0.89 o
  -3   7   9        1.26        1.11      0.55 o
  -2   7   9        2.72        2.19      0.59 o
  -1   7   9      116.47      123.44      2.74 o
   0   7   9        4.24        4.85      0.57 o
   1   7   9       26.06       26.57      1.33 o
   2   7   9        1.32        1.12      0.78 o
   3   7   9        4.14        2.84      1.02 o
   4   7   9        3.58        2.68      1.07 o
  -2   8   9       28.53       23.97      1.40 o
  -1   8   9        9.09        8.97      0.99 o
   0   8   9       26.89       27.17      1.42 o
   1   8   9        3.26        2.94      0.64 o
   2   8   9        4.22        3.63      1.04 o
   3   8   9        0.49        0.19      0.85 o
  -1   9   9       10.44        9.52      1.05 o
   0   9   9        0.37        1.16      1.47 o
   1   9   9       12.86       13.17      1.62 o
   2   9   9        0.96        1.04      1.20 o
  -1  -6  10        0.35        2.53      1.07 o
   0  -6  10        7.81        7.83      1.36 o
   1  -6  10        1.29        0.66      1.25 o
  -2  -5  10        8.58       12.07      1.72 o
  -1  -5  10        0.10        0.71      0.85 o
   0  -5  10        4.49        4.82      1.15 o
   1  -5  10        4.83        5.18      0.91 o
   2  -5  10        0.02        0.39      0.76 o
   3  -5  10        1.99        2.21      0.91 o
  -3  -4  10        2.62        3.40      1.11 o
  -2  -4  10       11.22        9.27      1.48 o
  -1  -4  10        0.11        0.48      0.85 o
   0  -4  10        0.04        0.34      1.14 o
   1  -4  10      143.88      138.70      4.01 o
   2  -4  10       38.36       42.35      1.87 o
   3  -4  10        4.97        5.68      2.08 o
  -3  -3  10       45.67       42.29      2.71 o
  -2  -3  10        0.98        1.21      0.82 o
  -1  -3  10        5.48        5.78      1.10 o
   0  -3  10       17.73       15.61      1.28 o
   1  -3  10        0.06        0.18      0.37 o
   2  -3  10       10.43        8.78      1.31 o
   3  -3  10       29.66       27.11      2.00 o
   4  -3  10        9.61        9.20      1.35 o
  -4  -2  10       11.86       17.86      2.95 o
  -3  -2  10        9.61       10.55      1.47 o
  -2  -2  10        0.77       -0.19      0.40 o
  -1  -2  10      154.81      139.01      4.87 o
   0  -2  10       15.57       15.34      1.21 o
   1  -2  10      101.17       93.74      2.08 o
   2  -2  10       94.54       91.47      2.09 o
   3  -2  10        0.18        0.94      0.41 o
   4  -2  10        0.01       -0.08      0.75 o
  -4  -1  10        3.25        6.27      1.83 o
  -3  -1  10       26.73       33.33      3.76 o
  -2  -1  10       17.83       15.65      1.41 o
  -1  -1  10        0.05        0.47      0.43 o
   0  -1  10      243.23      243.05      5.81 o
   1  -1  10        1.94        1.44      0.43 o
   2  -1  10       45.34       39.97      1.60 o
   3  -1  10       27.31       29.02      3.04 o
   4  -1  10        3.59        3.73      0.96 o
   5  -1  10        0.02        0.79      0.91 o
  -4   0  10        3.49        2.34      0.92 o
  -3   0  10        8.21        6.12      0.71 o
  -2   0  10       20.60       21.21      1.12 o
  -1   0  10      139.31      131.73      3.03 o
   0   0  10      274.60      284.31      5.60 o
   1   0  10       13.20       12.27      0.75 o
   2   0  10       17.25       16.60      1.01 o
   3   0  10       16.12       18.23      1.28 o
   4   0  10        0.20        0.41      0.58 o
   5   0  10       26.00       27.68      2.17 o
  -4   1  10       30.91       34.82      6.33 o
  -3   1  10        5.36        4.77      0.91 o
  -2   1  10      344.68      349.23      5.76 o
  -1   1  10       41.93       40.83      1.91 o
   0   1  10       68.13       67.29      1.75 o
   1   1  10       25.18       27.53      1.52 o
   2   1  10       10.23       11.40      0.48 o
   3   1  10       32.55       34.83      2.24 o
   4   1  10        1.61        1.57      0.53 o
   5   1  10       40.13       44.30      2.04 o
  -4   2  10        0.00        0.21      0.96 o
  -3   2  10       27.70       31.39      1.96 o
  -2   2  10       59.87       69.94      1.55 o
  -1   2  10      116.10      118.79      2.14 o
   0   2  10       11.76       13.40      0.79 o
   1   2  10       47.35       45.95      1.00 o
   2   2  10       67.71       65.67      1.83 o
   3   2  10       30.96       26.12      1.18 o
   4   2  10        1.45        2.50      0.58 o
   5   2  10        8.20        8.55      1.30 o
  -4   3  10       14.81       21.34      2.30 o
  -3   3  10        8.69        6.91      0.84 o
  -2   3  10      252.00      246.25      4.44 o
  -1   3  10      207.13      214.32      3.57 o
   0   3  10       93.46       95.80      2.13 o
   1   3  10       76.48       76.14      1.82 o
   2   3  10       57.56       57.62      1.85 o
   3   3  10        2.47        1.89      0.50 o
   4   3  10        0.05       -0.46      0.49 o
   5   3  10        1.04        1.58      0.63 o
  -4   4  10       34.07       34.54      1.90 o
  -3   4  10       21.39       23.74      1.41 o
  -2   4  10       31.02       27.73      1.09 o
  -1   4  10        0.62        0.80      0.37 o
   0   4  10        0.12       -0.09      0.32 o
   1   4  10      180.79      193.25      3.73 o
   2   4  10       71.52       78.43      2.60 o
   3   4  10       48.82       47.29      1.80 o
   4   4  10        2.05        1.75      0.60 o
   5   4  10        1.90        1.39      0.68 o
  -3   5  10       48.15       50.24      1.94 o
  -2   5  10       44.63       47.15      2.29 o
  -1   5  10       83.18       89.13      1.91 o
   0   5  10        1.87        1.84      0.38 o
   1   5  10       20.37       21.58      1.01 o
   2   5  10        0.79        1.50      0.61 o
   3   5  10        0.44        0.10      0.87 o
   4   5  10        0.00        0.36      0.49 o
  -3   6  10        1.46        1.54      0.60 o
  -2   6  10        0.08       -0.23      0.45 o
  -1   6  10       21.24       22.85      1.71 o
   0   6  10       22.18       22.81      0.93 o
   1   6  10       88.75       88.40      2.08 o
   2   6  10        3.80        5.77      1.09 o
   3   6  10        0.18       -0.21      0.68 o
   4   6  10        1.41        0.93      1.06 o
  -2   7  10        0.08       -0.49      0.50 o
  -1   7  10       23.08       23.75      1.28 o
   0   7  10        5.12        7.01      0.77 o
   1   7  10       31.70       32.72      1.69 o
   2   7  10        2.74        2.50      0.68 o
   3   7  10        0.04       -1.13      1.00 o
   4   7  10        0.00       -0.10      0.83 o
  -2   8  10       18.69       19.72      1.33 o
  -1   8  10      101.44      111.15      3.64 o
   0   8  10        3.64        4.28      0.85 o
   1   8  10        8.93        7.08      1.15 o
   2   8  10        0.02       -0.70      0.47 o
   3   8  10        0.13        0.53      0.90 o
   0   9  10        0.37        0.43      0.84 o
   1   9  10        1.08        1.20      1.33 o
  -1  -5  11        7.07        6.76      1.40 o
   0  -5  11       11.79       12.38      1.60 o
   1  -5  11        0.64        0.21      1.08 o
   2  -5  11        2.99        2.68      1.03 o
  -2  -4  11       10.28       10.88      1.63 o
  -1  -4  11       43.24       47.81      3.47 o
   0  -4  11        0.37       -0.05      1.00 o
   1  -4  11       57.53       66.91      9.66 o
   2  -4  11        7.46        8.75      1.32 o
   3  -4  11        1.11        0.57      0.79 o
  -3  -3  11       16.30       15.60      2.97 o
  -2  -3  11        2.25        1.41      0.96 o
  -1  -3  11       15.79       19.07      1.86 o
   0  -3  11        0.27        0.85      0.80 o
   1  -3  11        5.25        7.15      0.96 o
   2  -3  11       60.38       56.91      2.24 o
   3  -3  11        3.55        3.31      0.98 o
   4  -3  11       18.60       20.59      3.38 o
  -3  -2  11        0.70       -0.23      1.16 o
  -2  -2  11      124.26      117.37      4.55 o
  -1  -2  11        1.66        2.12      0.88 o
   0  -2  11      343.35      293.06     12.94 o
   1  -2  11       14.31       11.86      1.11 o
   2  -2  11       53.27       52.78      2.13 o
   3  -2  11        2.80        2.64      0.71 o
   4  -2  11        0.50        2.18      1.12 o
  -3  -1  11        2.77        2.48      0.98 o
  -2  -1  11        4.24        6.31      0.79 o
  -1  -1  11       50.45       43.56      1.71 o
   0  -1  11      123.37      125.15      4.48 o
   1  -1  11       94.14       94.14      6.96 o
   2  -1  11        5.06        4.65      0.81 o
   3  -1  11      154.75      153.87      6.53 o
   4  -1  11       14.44       14.02      1.54 o
  -3   0  11       83.78       81.99      2.85 o
  -2   0  11        2.62        3.04      0.57 o
  -1   0  11        4.79        3.28      0.58 o
   0   0  11       81.44       85.65      2.89 o
   1   0  11        5.81        4.96      1.21 o
   2   0  11      187.71      187.83      4.94 o
   3   0  11       16.43       17.20      1.32 o
   4   0  11       18.85       18.38      1.38 o
  -4   1  11       28.28       31.23      2.36 o
  -3   1  11        0.20        0.48      0.73 o
  -2   1  11       69.17       71.46      2.08 o
  -1   1  11       19.81       17.90      0.97 o
   0   1  11      732.77      725.97     16.01 o
   1   1  11        0.83        0.10      0.33 o
   2   1  11        1.45        1.44      0.66 o
   3   1  11        7.79        8.03      0.95 o
   4   1  11        0.29        0.09      0.58 o
   5   1  11        5.11        5.90      1.74 o
  -4   2  11       33.38       30.89      2.26 o
  -3   2  11       19.82       19.34      2.39 o
  -2   2  11        5.50        3.26      0.47 o
  -1   2  11        3.91        3.12      0.46 o
   0   2  11        0.09       -0.10      0.40 o
   1   2  11      102.91      110.63      2.05 o
   2   2  11       28.68       26.70      1.64 o
   3   2  11        0.28       -0.01      0.41 o
   4   2  11        9.28        7.25      0.92 o
   5   2  11       17.69       16.24      1.68 o
  -3   3  11       72.78       71.31      5.46 o
  -2   3  11       56.68       50.81      1.39 o
  -1   3  11      161.00      164.38      3.71 o
   0   3  11       20.84       18.54      1.09 o
   1   3  11        8.82        8.52      0.53 o
   2   3  11        0.48        0.70      0.34 o
   3   3  11        0.36        0.23      0.52 o
   4   3  11       10.39       11.03      1.07 o
   5   3  11        0.31       -0.07      0.60 o
  -3   4  11        0.15        0.50      0.60 o
  -2   4  11       70.93       71.31      2.61 o
  -1   4  11        8.12        7.44      0.67 o
   0   4  11       29.95       34.91      1.37 o
   1   4  11        0.13        0.40      0.40 o
   2   4  11        3.93        4.40      0.66 o
   3   4  11        6.23        4.87      0.71 o
   4   4  11        2.06        2.34      0.65 o
  -3   5  11        5.84        6.71      0.98 o
  -2   5  11       46.35       42.22      1.91 o
  -1   5  11       91.33       97.91      3.08 o
   0   5  11        0.20       -0.22      0.32 o
   1   5  11       79.38       73.71      2.13 o
   2   5  11        3.42        2.69      0.77 o
   3   5  11        6.82        6.00      1.16 o
   4   5  11        9.67        8.68      0.98 o
  -2   6  11       33.56       31.84      1.60 o
  -1   6  11        1.92        1.59      0.49 o
   0   6  11       10.76       11.68      0.78 o
   1   6  11       20.39       20.78      1.26 o
   2   6  11        3.16        4.34      0.77 o
   3   6  11        0.01        0.29      0.77 o
   4   6  11        1.04        1.42      0.66 o
  -2   7  11        6.17        5.81      0.84 o
  -1   7  11        6.34        4.87      1.22 o
   0   7  11       10.07       11.16      1.12 o
   1   7  11        6.02        6.65      0.79 o
   2   7  11        4.77        3.78      0.80 o
   3   7  11        4.53        2.67      1.07 o
  -1   8  11       13.06       13.21      1.46 o
   0   8  11        3.89        4.83      3.26 o
   1   8  11       14.43       11.83      1.44 o
   2   8  11        0.01       -0.70      0.87 o
  -1  -4  12        5.76        5.41      1.31 o
   0  -4  12        1.19        0.63      1.04 o
   1  -4  12       20.65       21.65      2.33 o
   2  -4  12        5.46        4.11      1.54 o
  -2  -3  12        0.24       -0.50      1.08 o
  -1  -3  12       16.87       21.25      2.08 o
   0  -3  12        0.52        1.00      0.80 o
   1  -3  12        8.49        9.11      1.37 o
   2  -3  12       10.91       13.14      1.56 o
   3  -3  12        0.33        0.41      1.60 o
  -2  -2  12        0.52        0.28      0.82 o
  -1  -2  12        7.43        6.29      0.98 o
   0  -2  12        2.08        1.31      0.82 o
   1  -2  12        0.37        0.15      0.66 o
   2  -2  12      103.47      102.80      4.04 o
   3  -2  12       21.04       25.69      3.51 o
  -3  -1  12        5.81        8.83      1.48 o
  -2  -1  12       95.26       96.97      4.02 o
  -1  -1  12        0.20       -0.04      0.66 o
   0  -1  12       11.22       12.02      1.42 o
   1  -1  12        4.11        3.56      0.94 o
   2  -1  12        2.03        0.99      0.67 o
   3  -1  12       11.75        9.40      1.10 o
   4  -1  12       10.97       10.74      1.48 o
  -3   0  12       11.43       10.92      2.16 o
  -2   0  12        4.45        5.15      1.11 o
  -1   0  12        0.22        0.09      1.02 o
   0   0  12      187.70      178.38      5.92 o
   1   0  12       25.55       25.99      2.00 o
   2   0  12       14.93       12.42      1.45 o
   3   0  12       18.75       18.34      1.74 o
   4   0  12        0.47       -0.50      1.08 o
  -3   1  12       17.13       18.77      1.82 o
  -2   1  12       11.30       14.24      1.50 o
  -1   1  12       40.12       38.79      1.67 o
   0   1  12        3.84        4.05      1.18 o
   1   1  12       74.48       78.16      3.27 o
   2   1  12        0.60        0.99      0.81 o
   3   1  12       20.59       18.22      1.75 o
   4   1  12        4.88        5.01      1.10 o
  -3   2  12        0.31        0.63      0.76 o
  -2   2  12        0.43       -0.18      0.41 o
  -1   2  12       10.27       11.42      0.80 o
   0   2  12      108.34      109.07      5.75 o
   1   2  12       63.25       62.53      2.85 o
   2   2  12        0.24        0.41      0.34 o
   3   2  12        5.11        5.09      1.18 o
   4   2  12        8.66        7.65      0.95 o
  -3   3  12       25.26       27.61      2.13 o
  -2   3  12        1.47        0.27      0.52 o
  -1   3  12      198.46      205.10      5.30 o
   0   3  12        4.47        4.08      0.74 o
   1   3  12        1.06        1.10      0.43 o
   2   3  12       10.50        9.64      0.68 o
   3   3  12        3.79        4.64      0.73 o
   4   3  12        2.50        3.06      1.19 o
  -3   4  12        3.10        2.85      1.39 o
  -2   4  12       11.17       12.34      1.38 o
  -1   4  12       23.92       24.21      1.28 o
   0   4  12       39.40       41.47      1.82 o
   1   4  12        1.08        0.77      0.47 o
   2   4  12       16.51       15.27      0.87 o
   3   4  12       12.90       13.22      1.09 o
   4   4  12       12.11       10.27      1.11 o
  -2   5  12        1.99        1.36      0.80 o
  -1   5  12       51.24       52.80      2.16 o
   0   5  12       30.46       32.88      1.28 o
   1   5  12       13.39       17.10      1.26 o
   2   5  12       10.73        9.92      0.99 o
   3   5  12        2.92        4.23      0.75 o
   4   5  12        1.01        0.80      0.65 o
  -2   6  12        2.77        3.31      0.94 o
  -1   6  12        8.11        6.46      1.66 o
   0   6  12        0.11       -0.20      0.46 o
   1   6  12        0.02       -0.45      0.50 o
   2   6  12       23.06       24.30      1.55 o
   3   6  12        7.23        5.49      1.22 o
  -1   7  12        7.24        6.83      1.00 o
   0   7  12       18.86       22.46      1.68 o
   1   7  12        0.01        0.17      0.61 o
   2   7  12        7.10        8.69      1.25 o
   3   7  12        1.01        0.19      0.89 o
   0   8  12       11.36       15.53      2.45 o
   1   8  12        1.29       -0.46      1.16 o
  -1  -3  13        0.03       -0.06      0.98 o
   0  -3  13       11.47       11.31      1.59 o
   1  -3  13        8.21        9.57      1.46 o
   2  -3  13        0.93       -1.25      0.83 o
  -2  -2  13        0.74        2.31      1.09 o
  -1  -2  13       23.49       24.78      1.84 o
   0  -2  13       23.75       23.89      5.00 o
   1  -2  13        0.20       -0.04      0.73 o
   2  -2  13       16.16       21.43      1.95 o
   3  -2  13        1.09        0.58      1.20 o
  -2  -1  13       19.56       16.94      1.92 o
  -1  -1  13        0.14        0.56      0.82 o
   0  -1  13       16.01       16.38      1.72 o
   1  -1  13        0.78       -0.17      0.73 o
   2  -1  13        6.06        9.20      1.35 o
   3  -1  13       22.85       25.79      3.11 o
  -2   0  13        7.15        6.38      1.25 o
  -1   0  13       99.76       91.00     10.80 o
   0   0  13        2.08        1.87      0.82 o
   1   0  13      178.25      175.73      5.99 o
   2   0  13       14.53       15.90      1.70 o
   3   0  13       36.22       32.61      2.38 o
  -2   1  13        0.01        0.40      0.77 o
  -1   1  13       11.95       12.38      1.46 o
   0   1  13       19.24       19.27      1.78 o
   1   1  13      103.76      111.11      4.29 o
   2   1  13       32.51       34.42      2.45 o
   3   1  13        4.03        4.15      1.10 o
   4   1  13       38.62       33.68      3.53 o
  -2   2  13       79.84       75.01     11.21 o
  -1   2  13        0.18        0.72      0.67 o
   0   2  13        5.94        4.37      0.98 o
   1   2  13       13.54       14.96      1.62 o
   2   2  13        6.25        5.35      1.47 o
   3   2  13       41.82       47.71      2.69 o
   4   2  13        2.72        1.67      1.45 o
  -2   3  13        0.90        1.16      0.84 o
  -1   3  13       15.29       17.51      1.38 o
   0   3  13        1.49        1.26      0.76 o
   1   3  13      248.35      252.37      7.90 o
   2   3  13        0.09        0.66      0.79 o
   3   3  13        0.03        0.61      0.56 o
   4   3  13        0.78        0.54      0.66 o
  -2   4  13        6.19        7.22      1.23 o
  -1   4  13       12.31       12.20      1.00 o
   0   4  13        7.66        6.22      0.92 o
   1   4  13        1.66        1.39      0.60 o
   2   4  13       16.59       18.27      0.98 o
   3   4  13        2.54        2.36      0.65 o
   4   4  13        0.82        0.67      0.63 o
  -2   5  13       42.69       43.47      5.27 o
  -1   5  13       41.40       39.29      3.06 o
   0   5  13       72.36       74.80      2.02 o
   1   5  13        1.05        0.89      0.59 o
   2   5  13        8.20        7.69      0.95 o
   3   5  13        0.29       -0.09      0.52 o
  -1   6  13       34.79       34.45      2.39 o
   0   6  13        5.53        6.85      0.97 o
   1   6  13        9.73       12.66      1.40 o
   2   6  13        0.57        0.11      0.60 o
   3   6  13        2.04        1.81      0.83 o
   0   7  13       13.52       12.22      1.51 o
   1   7  13        0.91       -0.43      0.73 o
   2   7  13       12.73       10.95      1.63 o
   0  -2  14       15.11       15.46      1.88 o
   1  -2  14        4.16        4.06      1.09 o
   2  -2  14       21.27       27.21      2.31 o
  -1  -1  14        3.79        3.80      1.19 o
   0  -1  14       10.86       12.00      1.72 o
   1  -1  14        2.01        0.13      0.75 o
   2  -1  14        4.83        4.32      1.17 o
  -2   0  14       40.97       47.43      2.99 o
  -1   0  14        1.20        1.06      0.89 o
   0   0  14        2.27        0.90      1.10 o
   1   0  14       10.19        9.72      1.39 o
   2   0  14        0.52        0.08      0.73 o
   3   0  14       29.04       31.26      3.43 o
  -2   1  14        0.31        0.75      0.91 o
  -1   1  14       77.80       80.66      4.42 o
   0   1  14        2.35        2.56      2.10 o
   1   1  14        4.99        4.11      1.35 o
   2   1  14        0.12        0.42      1.33 o
   3   1  14        2.68        4.00      1.74 o
  -2   2  14        3.16        4.90      1.70 o
  -1   2  14        0.34       -0.36      0.69 o
   0   2  14        0.38        1.45      0.85 o
   1   2  14      106.30      110.64      4.39 o
   2   2  14        8.52        9.04      1.41 o
   3   2  14        0.04       -0.10      0.79 o
  -2   3  14       20.38       20.89      2.78 o
  -1   3  14        0.61        0.71      0.79 o
   0   3  14       28.77       23.34      1.96 o
   1   3  14       12.75       11.11      1.53 o
   2   3  14        8.86        7.16      1.31 o
   3   3  14        1.12        1.13      1.08 o
  -1   4  14        0.13        0.71      1.16 o
   0   4  14        3.49        4.08      1.01 o
   1   4  14       43.18       46.95      2.66 o
   2   4  14        6.44       10.72      1.57 o
   3   4  14        1.37        1.03      0.95 o
  -1   5  14        0.69        0.83      1.16 o
   0   5  14       46.35       50.56      2.67 o
   1   5  14        0.08        0.92      0.91 o
   2   5  14        0.26       -1.62      1.12 o
   3   5  14        2.58        2.42      1.50 o
   0   6  14        6.83        6.92      1.22 o
   1   6  14        5.62        5.28      1.22 o
   2   6  14        0.05       -0.78      0.82 o
   1  -1  15        7.48        6.95      1.56 o
   0   0  15       19.88       22.65      2.11 o
   1   0  15        4.95        4.43      1.58 o
   2   0  15        0.70        1.49      1.01 o
  -1   1  15        6.43        6.55      1.56 o
   0   1  15        0.15        0.66      1.35 o
   1   1  15        5.08        5.76      1.50 o
   2   1  15        2.05        2.76      1.03 o
  -1   2  15        9.71        9.33      1.48 o
   0   2  15       35.96       38.51      2.70 o
   1   2  15        2.35        0.49      0.87 o
   2   2  15       44.15       51.65      2.98 o
  -1   3  15        0.91        1.54      1.33 o
   0   3  15        6.10        4.26      1.09 o
   1   3  15        3.19        2.98      1.04 o
   2   3  15       42.56       40.83      2.89 o
   0   4  15        0.11        1.14      0.86 o
   1   4  15        6.07        6.16      1.25 o
   2   4  15        1.55        1.63      1.03 o
   1   5  15        0.04       -0.54      0.82 o
 
